# Supplementary material for: Rapid and Sensitive Multiplex Detection of Burkholderia pseudomallei-Specific Antibodies in Melioidosis Patients Based on a Protein Microarray Approach
Source: PLoS Negl Trop Dis. 2016 Jul 18;10(7):e0004847. doi: 10.1371/journal.pntd.0004847 (PMC4948818; doi:10.1371/journal.pntd.0004847)
Supplement: S2 File — (XLSX) [file pntd.0004847.s015.xlsx]

## Sheet: all melioidosis positive
Signal intensities of all Melioidosis positive blood sera ; Kohler et al. PLOS NTD 2016
week 0 p.a.
week 12 p.a.
week 52 p.a.
p.a. = post admission
substance_name	01-A.271420116069_1_M001_Melioidosis week 0	01-B.271420116069_2_M002_Melioidosis week 0	01-C.271420116069_3_M003_Melioidosis week 0	01-D.271420116069_4_M004_Melioidosis week 0	01-E.271420116069_5_M005_Melioidosis week 0	01-F.271420116069_6_M006_Melioidosis week 0	01-G.271420116069_7_M007_Melioidosis week 0	01-H.271420116069_8_M010_Melioidosis week 0	02-A.271420216069_1_M011_Melioidosis week 0	02-B.271420216069_2_M012_Melioidosis week 0	02-C.271420216069_3_M013_Melioidosis week 0	02-D.271420216069_4_M014_Melioidosis week 0	02-E.271420216069_5_M015_Melioidosis week 0	02-F.271420216069_6_M016_Melioidosis week 0	02-G.271420216069_7_M017_Melioidosis week 0	02-H.271420216069_8_M018_Melioidosis week 0	03-A.271420316069_1_M019_Melioidosis week 0	03-B.271420316069_2_M021_Melioidosis week 0	03-C.271420316069_3_M022_Melioidosis week 0	03-D.271420316069_4_M023_Melioidosis week 0	03-E.271420316069_5_M024_Melioidosis week 0	03-F.271420316069_6_M033_Melioidosis week 0	03-G.271420316069_7_M035_Melioidosis week 0	03-H.271420316069_8_M043_Melioidosis week 0	04-A.271420416069_1_M046_Melioidosis week 0	01-A.271424916069_1_M051-WK0_ 1:1000_Melioidosis week 0	01-B.271424916069_2_M052-WK0_ 1:1000_Melioidosis week 0	01-C.271424916069_3_M055-WK0_ 1:1000_Melioidosis week 0	01-D.271424916069_4_M057-WK0_ 1:1000_Melioidosis week 0	01-E.271424916069_5_M060-WK0_ 1:1000_Melioidosis week 0	01-F.271424916069_6_M066-WK0_ 1:1000_Melioidosis week 0	01-G.271424916069_7_M067-WK0_ 1:1000_Melioidosis week 0	01-H.271424916069_8_M069-WK0_ 1:1000_Melioidosis week 0	02-A.273170216069_1_M072-WK0_ 1:1000_Melioidosis week 0	02-B.273170216069_2_M074-WK0_ 1:1000_Melioidosis week 0	02-C.273170216069_3_M075-WK0_ 1:1000_Melioidosis week 0	02-D.273170216069_4_M077-WK0_ 1:1000_Melioidosis week 0	02-E.273170216069_5_M082-WK0_ 1:1000_Melioidosis week 0	02-F.273170216069_6_M083-WK0_ 1:1000_Melioidosis week 0	02-G.273170216069_7_M090-WK0_ 1:1000_Melioidosis week 0	02-H.273170216069_8_M091-WK0_ 1:1000_Melioidosis week 0	03-A.273170316069_1_M095-WK0_ 1:1000_Melioidosis week 0	03-B.273170316069_2_M097-WK0_ 1:1000_Melioidosis week 0	03-C.273170316069_3_M098-WK0_ 1:1000_Melioidosis week 0	03-D.273170316069_4_M100-WK0_ 1:1000_Melioidosis week 0	03-E.273170316069_5_M101-WK0_ 1:1000_Melioidosis week 0	03-F.273170316069_6_M102-WK0_ 1:1000_Melioidosis week 0	03-G.273170316069_7_M104-WK0_ 1:1000_Melioidosis week 0	03-H.273170316069_8_M109-WK0_ 1:1000_Melioidosis week 0
1xPBS/20mM Trehalose	0.0046745	0.0022355	0.001347	0.0134945	0.0065145	-7.8e-05	0.000778	0.020781	0.0044555	0.004661	0.00185	0.003202	0.009671	0.03204	0.0011235	0.002287	0.0611755	0.002833	0.0086995	0.0004485	0.0031265	0.0097	0.0362085	0.007031	0.001397	0.0015685	0.0024745	-0.002543	0.0020275	0.04841	0.0024295	0.0031575	0.0166435	0.000908	0.0023395	0.0010595	0.003325	0.0043495	0.0027995	0.001518	0.0014515	0.0010205	0.002572	0.0009665	0.0011375	0.0017565	0.001638	0.002718	0.001819
Ag_BPSL0280_0.01	0.027203	0.203534	0.00226533	-0.00415	-0.00309	-0.00236967	0.000832	-0.00411	-0.00506867	-0.0019425	0.027126	0.0195687	8.7e-05	0.605123	0.00160367	-0.0007635	0.00360633	0.0183417	0.00174133	0.001993	0.00122767	0.0152275	0.00176933	0.0115783	0.000947333	0.000587333	0.00221933	-0.000126	0.001306	-0.00434567	0.00156067	0.003051	-0.000104	0.00500867	0.10426	0.00132567	-0.001293	0.004825	-0.000913667	0.001946	0.00313133	0.05035	0.050059	0.00310667	0.00372233	-0.00325	0.0222657	0.018427	-0.00111267
Ag_BPSL0280_0.05	-0.00761133	0.743528	0.0366563	-0.012884	0.00258467	-0.00928533	0.002706	0.0245173	0.0149863	0.0181357	-0.00482733	0.003218	0.00656167	0.857287	0.00545133	-0.00184267	0.0277853	-0.003738	-0.000454	0.00401967	0.00232633	0.107621	0.0114107	0.002724	6.6e-05	0.00207167	0.005696	0.004109	-0.00211667	0.0235223	-0.000385	0.00855167	-0.00209067	0.000463333	0.434409	0.004382	-9.36667e-05	0.00333033	0.00124567	-0.00129167	0.00100833	0.339378	0.551985	0.00220033	-0.000496	-0.000856333	0.076554	-0.00319467	-0.000797667
Ag_BPSL0280_0.1	0.00588867	0.766165	0.0428127	0.003613	0.00580467	-0.00797	0.00272467	0.0117697	0.00900167	0.000338333	-0.00424967	-0.006154	0.0017	0.854101	0.00973567	-0.003357	0.028498	0.068213	0.001942	0.00188233	0.002207	0.428345	-0.010083	-0.0031095	0.00282433	-0.001021	0.00150433	0.004707	0.0030445	0.00677533	-0.00181033	0.003746	0.000207333	-0.00190633	0.497479	-0.001078	0.005828	0.000709	-0.00323033	-0.000805333	0.00246033	0.3781	0.616442	0.00253433	-0.00325	-0.00123433	0.0971677	-0.00246533	0.00137467
Ag_BPSL0280_0.2	0.0154415	0.798968	0.052092	-0.001461	0.0206713	0.0052935	0.003721	0.0441665	-0.0050775	-0.000556333	0.000362	-0.004826	0.0132063	0.864149	0.012168	-0.00298133	0.020301	0.0240883	0.000676	0.000912667	0.00617833	-0.002815	0.00832733	0.000502	0.00181767	0.001869	0.00859567	0.035486	-0.00642533	0.0169755	0.001141	0.002719	0.00140933	0.0031425	0.555259	0.00986667	-0.001263	0.0043265	0.0124993	0.0019305	-0.001379	0.438217	0.668739	0.00144633	0.00223667	0.003311	0.14981	0.001218	0.0167345
Ag_BPSL0280_0.45	7.66667e-06	0.806618	0.0519523	0.00523667	0.0101977	0.00754033	0.00320367	0.0519917	-0.00501233	-0.000498333	0.00549033	0.00143333	0.024791	0.873449	0.0122033	0.00470533	0.0097445	-0.005463	0.0101503	0.00355833	0.00245	0.013785	-0.0050655	0.00552467	0.00242067	0.0148127	0.011998	0.0515993	-0.00173867	0.0139117	-0.000539667	0.00448867	0.00485	0.010146	0.600288	0.008455	0.00195533	0.0104537	0.00330533	0.00170133	0.000688333	0.429783	0.677351	0.00585367	0.00178667	0.005089	0.172465	0.001316	0.0171417
Ag_BPSL1445_0.01	-0.004003	-0.00692433	0.00155267	0.00906833	0.006024	0.005745	0.00287633	0.00236433	0.00788867	0.00383967	0.00302233	-0.001098	0.00429233	-0.001876	0.00297067	0.00215233	0.003069	-0.003018	0.00131467	-9.8e-05	0.00277467	0.016776	0.000143667	0.0021645	0.001596	0.00368067	0.013582	0.004185	0.001983	-0.00143133	0.000801	0.002582	0.000964	0.000539	-0.000222333	0.00172533	0.00115767	0.000498333	0.001017	0.00141267	0.003289	0.000538667	0.001927	0.00255067	0.00223767	0.002636	0.000924667	0.00184333	0.003295
Ag_BPSL1445_0.05	0.018014	0.00178933	0.00409267	-0.00746067	0.0139617	0.0068	0.00173767	0.014894	-0.0042215	0.0078375	0.006339	0.001329	0.0016595	0.011425	0.00251	0.00636233	0.00829667	0.007064	0.00229467	0.00204033	0.00142767	0.0005365	0.000558333	0.001943	0.00163633	0.00130533	0.049036	0.032367	0.00682433	0.0031495	0.012061	0.001398	0.0179997	0.00174867	-0.000399333	0.00189033	0.00165233	0.00786267	0.00232467	0.00245567	0.003736	0.001095	-0.000696	0.001844	0.00184333	-0.00113667	0.0130443	-0.000871	0.00418767
Ag_BPSL1445_0.1	-0.0007895	0.0125975	0.003776	0.006319	0.0167053	0.0017445	0.0027395	0.17944	0.004442	0.008687	0.00224867	0.011324	0.0063995	0.00622	0.00289733	0.002965	-0.00206167	0.0212307	0.00333267	0.00378	0.00223067	0.0096275	0.0255983	0.00115167	0.00147067	0.00837867	0.0619563	0.0527523	0.004575	0.010496	0.005104	0.00322867	0.003188	-0.0009515	0.00263733	0.004703	0.00383567	0.0123113	0.0102173	0.0272753	0.00201433	0.0230853	0.0003595	8.43333e-05	0.014945	0.0210747	0.0012165	0.0019475	0.030592
Ag_BPSL1445_0.2	0.004457	0.00155433	0.004552	0.014664	0.004498	0.00383367	0.00202933	0.00605567	-0.00501833	0.012427	0.00686933	0.00228833	0.000634	-0.000200333	0.00206	0.00234767	0.012046	0.0107443	0.00375367	0.00378733	0.00464267	0.00286233	0.001392	0.0156277	0.002256	0.001736	0.0679527	0.0720093	0.025071	0.00688267	0.00165833	0.00204667	0.00155067	0.002192	0.00529067	0.01204	0.00442433	0.00158533	0.00131633	0.000849667	0.00362467	0.00101667	0.000571333	0.001557	0.00251767	0.00213967	0.00367	0.00276433	0.00644833
Ag_BPSL1445_0.45	0.00344433	0.013335	0.005101	0.0494093	0.0160027	0.010528	0.010143	0.022466	0.007813	0.016564	0.00766667	0.00614233	0.00592933	0.023273	0.00678867	0.00469567	0.00854333	0.00185867	0.002613	0.00191233	0.0330197	0.0177533	0.0106947	0.00732633	0.00192367	0.004521	0.0725733	0.131234	-0.000324667	0.0185083	0.00286933	0.00566567	0.00329233	0.003446	0.0212937	0.0224003	0.003437	0.00766867	0.00245767	0.00313267	0.00283767	0.001753	0.00252333	0.002264	0.00425533	0.00372933	0.0227347	0.00638033	0.022392
Ag_BPSL1661-1001_0.01	0.000544667	0.007017	-0.000436	0.0188947	0.016429	0.0120765	0.00204467	0.002069	0.004259	0.00144967	0.001922	0.002771	0.00253933	0.004972	0.00308	0.023686	0.003862	0.0154227	0.000205333	0.000290333	0.00319633	0.00403133	0.008026	0.000222	0.00256633	0.00252633	0.00210333	0.004094	0.00205367	0.00137267	0.00198167	0.00296033	0.00674333	0.00155	0.002726	0.002598	0.00256333	0.00102133	0.00153333	0.002389	0.002758	0.001699	0.00400733	0.00100833	0.001875	0.00164067	0.00541033	0.00129367	0.001408
Ag_BPSL1661-1001_0.05	0.0022335	0.00278367	0.00436467	0.009418	0.0108757	0.0044195	2.33333e-06	0.000809333	0.00154367	0.00689267	0.012344	0.003244	0.0119317	0.0112097	0.002023	0.000550667	0.001286	0.008722	0.00232933	0.00108267	0.000969667	0.00672133	-0.001628	0.00432433	0.001334	0.00867833	0.00211133	0.0139557	0.003365	-0.000866	0.0103297	0.00621233	0.00256067	0.00882367	0.0053685	0.0103537	0.00242833	0.033261	0.000769667	0.003112	0.00287867	0.00203967	0.00299633	0.00180933	0.00174567	0.00146867	0.00817633	0.00281767	0.00704633
Ag_BPSL1661-1001_0.1	0.001992	0.008948	0.00373933	0.00394867	0.00633333	0.007295	0.00111533	0.00570967	0.004773	0.003127	0.000993333	0.001082	0.008703	0.002617	0.00146333	0.00241167	0.000338	0.0119703	0.00118233	0.00259233	0.001663	-0.00264733	0.00187733	0.001657	0.002905	0.00748167	0.00676933	0.00620433	0.0123673	0.000156	0.00159467	0.002785	0.00118833	0.00255933	0.00278533	0.012505	0.00301467	0.000950667	0.001813	0.00195667	0.00351267	0.000465	0.000782	0.00136867	0.00283233	0.00188767	0.00413867	0.00227967	0.00287533
Ag_BPSL1661-1001_0.2	0.002385	0.00401067	0.001992	0.001955	0.00197867	0.0144937	0.00141633	0.00354133	-0.003152	0.00083	0.00230967	0.002236	0.0139603	0.002227	0.005421	0.00138067	0.00158167	0.00426667	0.000744333	0.00314867	0.00176467	0.003136	0.00163567	0.00242833	0.00175967	0.00333633	0.00259633	0.00597333	0.00217367	0.004099	0.00234467	0.000738667	0.00199933	0.001406	0.00351433	0.007093	0.00112033	0.000655	0.002274	0.00148067	0.00388	0.00146633	0.000331	0.00134667	0.00106667	0.00183633	0.027291	0.00154467	0.000579333
Ag_BPSL1661-1001_0.45	0.00160733	0.0109903	0.003206	0.002668	0.00733433	0.011688	0.00221933	0.0025545	0.008572	0.00447	0.00267333	0.002056	0.005148	0.002305	0.00283167	0.00326367	0.00187667	0.001132	0.00142167	0.002698	0.00278133	0.002509	-2.63333e-05	0.00311533	0.00225267	0.00371333	0.00291033	0.00126667	0.00789867	0.0151453	0.00664967	0.00110933	0.000522667	0.003959	0.00248533	0.001837	0.00136933	0.00211567	0.001807	0.003267	0.001853	0.001479	0.00432533	0.00285967	0.004358	0.00155867	0.001124	0.0138327	0.00262033
Ag_BPSL1661-1002_0.01	-0.000536	0.003253	0.000188333	0.00138367	0.004496	0.00185533	0.00185367	0.00191833	-0.000252	0.003904	0.005632	0.004312	0.00477767	0.00593633	0.00201067	0.00817533	0.00278467	0.00115667	0.00163633	0.00226	0.001558	0.005089	0.00137667	0.000897	0.00215367	0.00352633	0.001514	0.001891	0.00120833	0.00761367	0.00286567	0.000621	0.00233433	0.00190267	0.001875	0.002123	0.000361	-0.000246	0.00171367	0.000865667	0.00212	0.00100167	0.00160767	0.000129333	0.00147367	0.00185333	0.00303067	0.00170233	0.00197133
Ag_BPSL1661-1002_0.05	0.00919933	0.008827	0.00321333	0.00274267	0.00523733	0.00214	0.006105	0.000282	0.000903	0.002743	0.00450733	0.00921933	0.00549967	0.00834267	0.00171567	0.005374	0.003496	0.00136267	0.001192	0.00177333	0.00329933	0.0306623	0.005418	0.00209833	0.00293567	0.00143067	0.002864	0.012013	0.00231067	0.0163003	0.0004	0.00152567	0.00341633	0.00147433	0.00226667	0.00277567	0.00139333	0.00129867	0.004979	0.00128033	0.00131167	0.00865433	0.002881	0.002731	0.001811	0.001852	0.00778933	0.001703	0.00165533
Ag_BPSL1661-1002_0.1	0.00724967	0.0126977	0.00619267	0.004283	0.00382267	0.00663233	0.00592767	0.00326767	0.000678333	0.001486	0.002821	0.00658833	0.00336733	0.0119793	0.002132	0.00307433	0.003177	0.00231533	0.00138533	0.005724	0.00231667	0.0279487	0.0146737	-0.000430333	0.00178667	0.00348967	0.00371033	0.0241337	0.00355467	0.0253657	0.00343333	0.002429	0.005011	0.00116	0.00523333	0.000543	0.002712	0.00461	0.00870267	0.00496633	0.00858633	0.002319	0.00525667	0.00386867	0.001932	0.002626	0.0107763	0.000520667	0.005071
Ag_BPSL1661-1002_0.2	0.00192867	0.0180927	0.00937367	0.00681333	0.0162323	0.0105293	0.00199933	0.0155703	0.00441533	0.00621833	0.001752	0.00297767	0.00446233	0.010825	0.00713467	0.00366933	0.00444833	0.003674	0.00198967	0.00531467	0.00192633	0.036099	0.0181483	0.004025	0.00254967	0.00931433	0.00394033	0.0255963	0.00854067	0.0352977	0.000899333	0.00297433	0.00398733	0.00498867	0.00942633	0.00669067	0.000973	0.003353	0.000421667	0.003338	0.000567	0.00357767	0.00220333	0.00226433	0.00229	0.0015	0.018346	0.00248267	0.00428833
Ag_BPSL1661-1002_0.45	0.00302267	0.0195263	0.0213307	0.00219867	0.012847	0.01175	0.00140933	0.00492633	0.00506533	0.00419467	0.000812667	0.00214733	0.009911	0.013526	0.00246967	0.001169	0.002394	0.003783	0.003395	0.003772	0.00114167	0.0143103	0.0081505	0.000756667	0.00288767	0.0132503	0.00263267	0.023425	0.005267	0.0333027	0.00261933	0.00168933	0.005098	0.00535467	0.00996767	0.003488	0.00152533	0.00240933	0.001976	0.001343	0.00174467	0.000476333	0.003356	0.00302067	0.00166233	0.00227367	0.023304	8.46667e-05	0.00549067
Ag_BPSL2030_0.01	0.000787	0.0543503	0.00321067	0.002206	0.002449	0.00141033	0.001526	0.00393033	0.015335	0.001984	0.001625	0.00418567	0.000182667	0.00252367	0.000564	0.00191467	0.024733	0.00495867	0.000939333	0.002249	0.001643	0.0122687	0.00100967	0.00150367	0.00166033	0.00300167	0.002278	0.0162963	-0.000545	0.0135867	0.00274067	0.001381	0.000616667	0.00333767	0.327909	0.00147767	0.00138933	0.000686	0.00252467	0.00162767	0.000486	0.128108	0.00188367	0.002467	0.00209467	0.00061	0.00290567	0.00220933	0.00212433
Ag_BPSL2030_0.05	0.00349167	0.543521	0.142214	0.00601967	0.0215847	0.00810667	0.0254727	0.005535	0.00128567	0.0196257	0.0222497	0.00263967	0.00680167	0.0424043	0.00581167	0.00471567	0.385171	0.00504333	0.00332033	0.00117667	0.00577867	0.096371	0.00751633	0.00501267	0.003713	0.00317033	0.003115	0.140036	0.00353633	0.0257047	0.001644	0.00863033	0.009548	0.00941	0.781568	0.0129657	0.00398033	0.0271457	0.002661	0.00136633	0.005148	0.685058	0.00421767	0.003817	0.00146667	0.00283	0.0147893	0.00103733	0.0250893
Ag_BPSL2030_0.1	0.014804	0.655905	0.293674	0.0184067	0.0436973	0.024543	0.0284183	0.0163037	0.00165967	0.0372747	0.0386403	0.0122033	0.0221023	0.0827867	0.0134443	0.010268	0.656332	0.015441	0.0137827	0.00149	0.0274947	0.156205	0.034094	0.0138687	0.009655	0.020706	0.0232427	0.194814	0.006366	0.0808347	0.00291233	0.020808	0.020422	0.0238533	0.814015	0.021516	0.00214667	0.043416	0.00390933	0.00248067	0.003258	0.771284	0.009705	0.011563	0.004173	0.0113993	0.04662	0.00234933	0.0530693
Ag_BPSL2030_0.2	0.0361627	0.671829	0.344754	0.0182323	0.057991	0.046124	0.0408143	0.025224	0.024418	0.0492027	0.061787	0.0313113	0.049063	0.126627	0.0193183	0.0148907	0.733088	0.0272317	0.0284557	0.0101423	0.0393687	0.200102	0.076432	0.0223317	0.0283933	0.078095	0.0539993	0.234321	0.0142447	0.161279	0.00362533	0.0306877	0.0368117	0.0519403	0.817595	0.0357363	0.00767967	0.066486	0.00393867	0.00408	-0.000859333	0.786441	0.02206	0.027072	0.017661	0.022612	0.086851	0.001809	0.0809427
Ag_BPSL2030_0.45	0.0406833	0.695797	0.352928	0.0250693	0.0728037	0.079613	0.0430693	0.034351	0.0094195	0.0693403	0.056964	0.025371	0.061645	0.176032	0.0301	0.018339	0.748942	0.0442317	0.0404637	0.0227743	0.0510603	0.326338	0.170379	0.0353787	0.0292823	0.096476	0.0995993	0.294851	0.0245277	0.302682	0.00596533	0.051117	0.0702577	0.100215	0.825339	0.0506407	0.0119777	0.0881397	0.0130593	0.0107303	0.00370933	0.807236	0.0274577	0.050476	0.040263	0.0401683	0.178937	0.007042	0.11955
Ag_BPSL2096_0.01	0.128793	0.550653	0.387668	0.731609	0.0858993	0.381655	0.00220867	0.730471	-0.000169333	0.604203	0.0585223	0.0882827	-0.00268333	0.73306	0.129983	0.0112163	0.734116	0.535941	0.731181	0.00532767	0.00183367	0.613699	0.642579	0.609781	0.00153333	0.782363	0.00159333	0.00500767	0.660558	0.690325	0.000610333	0.00158633	0.0824607	0.230044	0.642365	0.003205	0.1873	0.003903	0.378669	0.562425	0.754407	0.238553	0.00938833	0.156155	0.526517	0.72229	0.536921	0.628343	0.535392
Ag_BPSL2096_0.05	0.437662	0.819255	0.666643	0.853063	0.419791	0.695835	0.000929	0.866008	-0.00225833	0.809038	0.199273	0.303199	0.002114	0.865246	0.424727	0.0355203	0.865253	0.82115	0.859508	0.0549673	0.001724	0.843922	0.838641	0.827052	0.00339433	0.876117	0.001764	0.0171343	0.865439	0.85911	0.001871	0.002452	0.384417	0.640364	0.852351	0.006544	0.424224	0.0238757	0.732729	0.828588	0.86205	0.531677	0.052127	0.594082	0.829606	0.86315	0.813551	0.851311	0.851087
Ag_BPSL2096_0.1	0.572873	0.849233	0.734456	0.862006	0.617863	0.769685	0.00755133	0.87741	0.004151	0.837593	0.28836	0.409816	0.00250467	0.877261	0.580318	0.069665	0.883433	0.854935	0.882761	0.118323	0.00781633	0.875493	0.873797	0.857208	0.00478267	0.890565	0.00764567	0.023401	0.875558	0.876709	0.003966	0.00126167	0.572241	0.763826	0.879273	0.0271607	0.495186	0.011383	0.790707	0.857856	0.873409	0.651015	0.111147	0.741481	0.851712	0.87799	0.84268	0.873596	0.875399
Ag_BPSL2096_0.2	0.628953	0.8611	0.755139	0.867211	0.686585	0.793238	0.00710567	0.879849	0.00709433	0.84404	0.352304	0.47391	0.002941	0.880462	0.61707	0.0770627	0.892308	0.863446	0.880385	0.175676	0.002681	0.87888	0.875376	0.864698	0.00890767	0.890933	0.0151447	0.040493	0.882999	0.885154	0.004501	0.00636333	0.636037	0.799289	0.883587	0.0563813	0.528602	0.00672667	0.816159	0.857726	0.880528	0.681211	0.1487	0.776613	0.859169	0.882258	0.856425	0.879815	0.881907
Ag_BPSL2096_0.45	0.655246	0.863713	0.765963	0.875088	0.730207	0.795788	0.00818133	0.881909	0.023961	0.849566	0.39741	0.520176	0.011286	0.882102	0.613481	0.0859233	0.888886	0.863433	0.880036	0.251023	0.00935167	0.884095	0.880918	0.866596	0.013815	0.890277	0.048119	0.0894497	0.878559	0.879102	0.0107293	0.014306	0.66236	0.799157	0.885555	0.0923593	0.539261	0.0183343	0.823425	0.858593	0.884045	0.699097	0.21081	0.774228	0.862082	0.882244	0.851265	0.879627	0.881318
Ag_BPSL2096_Histag_0.01	-0.00256	-0.0010085	0.0023865	-0.0009545	0.001947	0.0011225	0.0026275	-0.002381	-0.0110345	-0.00449	-0.002498	-0.0023615	-0.0034485	0.026381	0.0035685	-0.0012365	-0.007492	-0.0003235	0.007177	-0.003173	0.002831	-0.007902	0.0414365	-0.00603	0.000188	0.0071275	0.0043965	-0.004645	-0.0004785	-0.001029	-6.25e-05	0.0018665	-0.003137	0.000562	0.001046	0.001791	0.008092	-0.0007705	0.002496	0.003164	0.003318	0.001972	-0.0005535	0.001533	0.0022405	-0.000941	0.002557	3.9e-05	0.0039855
Ag_BPSL2096_Histag_0.05	0.0191585	0.125173	0.083639	0.357226	0.005331	0.099441	0.002631	0.279157	-0.0004545	0.189164	0.006476	0.0124575	6.5e-06	0.307223	0.02147	0.002943	0.438049	0.200437	0.515408	0.0028805	0.0011435	0.212569	0.257259	0.228266	0.0015265	0.611923	0.0031625	0.0026885	0.31359	0.368165	0.003586	0.0022845	0.006959	0.0687455	0.418807	0.0089465	0.073512	0.0003805	0.10127	0.296316	0.554026	0.096172	0.0027275	0.030329	0.173878	0.485545	0.248372	0.315886	0.24222
Ag_BPSL2096_Histag_0.1	0.122786	0.582053	0.345332	0.785645	0.04835	0.387974	0.0032465	0.751664	0.001421	0.663326	0.0513765	0.064424	0.0005825	0.756456	0.123532	0.015076	0.810655	0.618022	0.809063	0.006169	0.0031925	0.665439	0.67934	0.675095	0.0007245	0.823856	-0.000202	0.001883	0.65984	0.713364	0.002395	0.0028225	0.0408625	0.195707	0.739059	0.002595	0.212968	0.001787	0.298822	0.597354	0.801942	0.239636	0.009405	0.159534	0.515804	0.783744	0.614434	0.698255	0.616663
Ag_BPSL2096_Histag_0.2	0.229743	0.74805	0.514836	0.828974	0.118386	0.542901	0.0041825	0.831255	0.002358	0.774142	0.0873855	0.11613	0.001114	0.834745	0.235789	0.0302555	0.863283	0.77059	0.859169	0.020287	0.0008315	0.822499	0.830176	0.774728	0.001427	0.886529	0.000261	0.0345845	0.846068	0.846197	0.0046715	0.00168	0.1419	0.499221	0.855431	0.006389	0.344596	0.0007195	0.552114	0.785139	0.875603	0.424447	0.0389545	0.41567	0.804605	0.872518	0.805434	0.846715	0.83827
Ag_BPSL2096_Histag_0.45	0.0337965	0.0898505	0.101474	0.297388	0.024356	0.113784	0.002611	0.322245	0.003082	0.282694	0.0259905	0.040405	0.0061495	0.332368	0.0558685	0.010878	0.462686	0.31333	0.420612	0.0042885	0.0042255	0.371664	0	0.328377	0.0019055	0.542079	0.001649	0.005498	0.319124	0.404647	0.007241	0.0037075	0.0333065	0.0737575	0.512557	0.002275	0.0576545	0.010298	0.253317	0.296831	0.459334	0.10449	0.008808	0.0750895	0.32586	0.512632	0.317715	0.390609	0.284413
Ag_BPSL2520_0.01	0.00812433	0.0833985	0.00075	0.073409	0.012229	0.013797	0.00245967	0.160104	0.001877	-0.0006865	0.00237433	0.00817733	0.00156767	0.0032565	0.006956	0.007261	0.001469	0.0149133	-0.000369	0.00268333	0.00107067	0.00988333	0.035705	0.0010275	0.00162967	0.029646	0.001047	0.005451	0.0180895	0.120062	0.00315233	0.00207333	0.008361	0.000359	0.0750045	0.00145233	0.001955	0.00652867	0.000614	0.00179367	0.00182233	0.000901	0.002768	0.00195	0.000142333	0.00421433	0.0561997	0.00708833	0.0087955
Ag_BPSL2520_0.05	0.003625	0.302247	0.02748	0.0236765	0.280242	0.00671067	0.00390533	0.687424	0.00899733	0.0315183	0.000235333	0.005818	0.00221867	0.005145	0.00164	0.000735	0.00217467	0.00424333	0.002396	0.00209733	0.000653	0.016049	0.063006	0.009179	0.00138567	0.0284893	0.00147267	0.0168117	-0.00152333	0.070094	0.00232833	0.00132933	0.00523667	0.00391267	0.339209	0.000580667	0.00253333	0.000325333	0.00138233	0.194163	0.00561633	-0.00166	0.048157	0.002734	0.00342033	0.00216567	0.00639667	0.00242067	0.0314577
Ag_BPSL2520_0.1	0.00280333	0.516201	0.0294985	0.0517557	0.457157	0.00982433	0.00373233	0.768258	0.0342517	0.0113535	0.002602	0.00298267	0.00322033	0.008784	0.00181367	0.002644	0.015854	0.008837	0.026493	0.006857	0.00165	0.022673	0.125164	0.04489	0.00110867	0.0979167	0.0024	0.0318287	0.0253913	0.195555	0.00179567	0.00200367	0.0196137	0.0245057	0.51255	0.00405533	0.00125433	-0.001297	0.00211533	0.383927	0.006281	0.00156533	0.111354	0.00619033	0.002335	0.00277233	0.008239	0.039698	0.0506693
Ag_BPSL2520_0.2	0.032122	0.59853	0.002567	0.0507943	0.537805	0.016584	0.0169347	0.785272	0.0215717	0.049233	0.00458667	0.00406933	0.00166567	0.0374287	0.0134803	0.00488667	0.00852567	0.017407	0.0598313	0.00257833	0.001519	0.0248557	0.166311	-0.0013395	0.00180633	0.0213185	0.000799667	0.056203	0.014216	0.0954287	0.00270867	0.00324667	0.0142913	0.011207	0.588539	0.0174583	0.012647	0.00890067	0.013015	0.49078	0.011299	0.0150717	0.171621	0.0191237	0.00244	0.001196	0.0398493	0.015533	0.0742423
Ag_BPSL2520_0.45	0.0328783	0.634247	0.001101	0.063747	0.573876	0.0157297	0.0191453	0.801996	-0.002928	0.0938955	0.0177767	-0.0016295	0.00219233	0.04103	0.00719967	0.00798133	0.0178793	0.0267193	0.0505537	0.00473633	0.00483533	0.057043	0.19863	0.0396935	0.00294933	0.0672977	0.008749	0.101286	0.0325147	0.102235	0.011148	0.00861367	0.035607	0.044535	0.616789	0.0326393	0.006446	0.0126877	0.004867	0.52837	0.0199833	0.000987	0.206938	0.0416017	0.00922533	0.00823233	0.032673	0.035899	0.107408
Ag_BPSL2522_0.01	0.00945	0.00416367	0.00215367	0.001188	0.00251033	-0.000276667	0.000385667	0.000364	0.000348	0.0112087	0.00249367	-0.000534667	-0.000604	0.00454767	0.002097	-0.000122	0.00173267	0.00272933	0.00219033	0.000786	0.001552	0.0239	-0.00390033	-0.0118747	0.00127967	0.00253967	0.00115167	0.00236633	0.001648	0.0160707	0.00245867	0.00130833	-0.000438	0.001309	0.0378107	0.00303367	0.000317333	4.8e-05	0.000996	0.00173667	-0.000628667	0.00226867	0.00087	0.002205	0.00185467	0.000566	0.000744667	0.001207	0.00312067
Ag_BPSL2522_0.05	0.188619	0.509891	0.0553503	0.0159293	0.00691067	0.281291	0.00823267	0.328781	0.0026275	0.03548	0.0142797	0.0422647	0.0026205	0.0148373	0.00611567	0.010066	0.00642767	0.0693913	0.0126327	0.060276	0.00916167	0.390535	0.691348	0.0150423	0.002522	0.0387357	0.00271433	0.603419	0.170858	0.835111	0.00426667	0.004014	0.154051	0.000829667	0.857169	0.074484	0.001453	0.377763	0.00287067	0.219952	0.00310367	0.0450097	0.00218533	0.00163333	0.00421233	0.00778167	0.549584	0.0376023	0.26612
Ag_BPSL2522_0.1	0.504936	0.714127	0.167988	0.062625	0.0212163	0.532663	0.011291	0.476332	0.0126885	0.138529	0.0286347	0.130765	0.019163	0.070949	0.0255533	-0.000166333	0.0373235	0.159801	0.0423917	0.133821	0.00380767	0.699559	0.832754	0.022671	0.000677667	0.165513	0.002337	0.715757	0.249449	0.872736	0.0098975	0.00892733	0.436045	0.006677	0.879147	0.159562	0.00578633	0.410102	0.0266633	0.465822	0.0232903	0.0892813	0.010897	0.00239833	0.023808	0.006799	0.798655	0.11888	0.565329
Ag_BPSL2522_0.2	0.643232	0.761909	0.34726	0.19656	0.051649	0.612132	0.014616	0.521263	0.0213523	0.202217	0.063503	0.261233	0.0365623	0.0874125	0.077724	0.0194587	0.0503225	0.272966	0.544902	0.208776	0.004351	0.772255	0.851957	0.128475	0.0103787	0.240202	0.00698367	0.744173	0.286961	0.879512	0.00162633	0.010657	0.56855	0.0326143	0.883548	0.193822	0.0227173	0.422293	0.0840235	0.598372	0.188109	0.142096	0.00769167	0.0357053	0.091869	0.339564	0.846183	0.184353	0.666077
Ag_BPSL2522_0.45	0.71088	0.781465	0.454867	0.50366	0.193484	0.663066	0.0260823	0.656925	0.030602	0.285019	0.0572735	0.350534	0.0487207	0.192451	0.070833	0.0572177	0.168606	0.326514	0.6972	0.228315	0.0354887	0.795494	0.858385	0.331181	0.010231	0.476093	0.008653	0.745122	0.419291	0.882482	0.009736	0.0131887	0.596071	0.0577253	0.882419	0.211549	0.0532267	0.435866	0.243404	0.611222	0.486845	0.343643	0.023284	0.0162845	0.477711	0.429611	0.849615	0.196207	0.697528
Ag_BPSL2697_0.01	0.093999	0.029356	-0.006393	0.152987	-0.001342	0.0874637	0.001839	0.110607	0.143626	0.133944	0.0312263	0.0991217	0.155099	0.334041	0.001686	0.0371247	0.112578	0.0386083	0.0122493	0.00493	0.00172033	0.452698	0.275242	0.119355	0.00136733	0.0057385	0.00308833	0.238663	0.309427	0.654195	0.0316353	0.000997333	0.117764	0.0126087	0.097415	0.00115233	0.00286433	0.0008475	0.0248787	0.0684963	0.040818	0.0317417	0.0826593	0.002581	0.0245397	0.048611	0.0254887	0.074358	0.031837
Ag_BPSL2697_0.05	0.741209	0.676194	0.0516853	0.868369	0.224792	0.739127	0.00743067	0.82882	0.873865	0.856755	0.445729	0.815196	0.862572	0.881014	0.0245733	0.462501	0.836249	0.808108	0.4289	0.186434	0.00644167	0.879773	0.862819	0.862897	0.00380733	0.483887	0.145832	0.8466	0.869476	0.889002	0.642685	0.00703067	0.842414	0.52281	0.762439	0.10226	0.144817	0.599305	0.540568	0.768133	0.803601	0.572957	0.770047	0.004865	0.568887	0.814493	0.614272	0.78724	0.691691
Ag_BPSL2697_0.1	0.829507	0.804645	0.102206	0.881291	0.372522	0.801716	0.0204263	0.86336	0.887294	0.877104	0.635435	0.854444	0.885186	0.892033	0.0565643	0.638663	0.873868	0.851599	0.665	0.421469	0.00136667	0.890195	0.8863	0.884056	0.020848	0.790195	0.328588	0.875106	0.884089	0.897093	0.757996	0.0318917	0.884147	0.699431	0.82666	0.161609	0.285533	0.700641	0.690837	0.851052	0.865093	0.76773	0.832008	0.0324013	0.771819	0.861572	0.780463	0.84482	0.805222
Ag_BPSL2697_0.2	0.823335	0.80564	0.120138	0.878998	0.418391	0.800086	0.0239017	0.870791	0.890335	0.871859	0.623621	0.8575	0.888932	0.892255	0.0217497	0.710392	0.871657	0.850489	0.675007	0.508342	0.00262633	0.890747	0.888607	0.885585	0.0157587	0.84767	0.448142	0.879457	0.898415	0.90073	0.769532	0.0513873	0.878653	0.769162	0.84798	0.218826	0.339642	0.71129	0.725117	0.85424	0.871855	0.793181	0.824428	0.0730293	0.837675	0.87445	0.818718	0.861431	0.843534
Ag_BPSL2697_0.45	0.814983	0.803348	0.130522	0.877404	0.438057	0.803057	0.023807	0.873542	0.88829	0.874505	0.614793	0.861841	0.888291	0.882268	0.023194	0.736831	0.87912	0.848472	0.684315	0.56901	0.00195767	0.896835	0.8949	0.890802	0.027343	0.86558	0.530148	0.881334	0.899865	0.901424	0.779573	0.0654847	0.887636	0.789331	0.85437	0.245672	0.352141	0.706431	0.750235	0.862226	0.882071	0.803628	0.825072	0.123596	0.859274	0.877987	0.832326	0.863924	0.855978
Ag_BPSL2697_Histag_0.01	-0.007035	-0.0047235	4e-06	0.01283	-0.0074775	0.00249	0.000377	-0.000986	0.021179	0.0054895	-0.0029545	-0.0004635	0.005301	0.076883	0.002893	-0.006226	0.0474965	0.0013055	0.0047245	0.0041585	0.0014975	0.040927	0.0413275	-0.002123	0.0017425	-0.00213	0.0005225	0.0221485	0.0382425	0.202735	0.002255	0.0016565	0.0038285	-0.003291	0.000136	-0.0012635	-0.0017255	-0.0059625	-0.0033055	0.0040925	-0.0002045	-0.00347	-6.75e-05	0.003256	0.0080815	0.0011615	-0.0029125	-0.003316	-0.002957
Ag_BPSL2697_Histag_0.05	0.572234	0.549412	0.027528	0.846737	0.099584	0.614344	0.006108	0.784636	0.836383	0.785807	0.28229	0.768029	0.845933	0.87395	0.000402	0.260431	0.711087	0.736016	0.281396	0.0993035	0.001282	0.869411	0.827222	0.801136	0.0014325	0.360643	0.0557195	0.821395	0.86465	0.886826	0.56435	0.003385	0.79543	0.360696	0.694902	0.0555575	0.043142	0.466573	0.297034	0.650488	0.758212	0.468957	0.704835	0.001863	0.427019	0.767026	0.497612	0.72297	0.616961
Ag_BPSL2697_Histag_0.1	0.741415	0.765082	0.067687	0.874799	0.148282	0.776437	0.01149	0.864789	0.883905	0.85994	0.516396	0.842027	0.878386	0.888977	0.0061985	0.523679	0.842199	0.827101	0.568721	0.255756	0.0021255	0.890199	0.8759	0.86916	0.003346	0.746486	0.235015	0.860143	0.878582	0.896459	0.735487	0.0225125	0.860433	0.620552	0.810881	0.136512	0.105497	0.659423	0.512378	0.80513	0.850858	0.684993	0.805184	0.022691	0.681039	0.849996	0.727986	0.832847	0.777961
Ag_BPSL2697_Histag_0.2	0.786477	0.808258	0.1118	0.879018	0.199393	0.816163	0.01996	0.871846	0.892371	0.87827	0.616754	0.858581	0.885694	0.895976	0.0183585	0.666478	0.86837	0.85297	0.685712	0.359811	0.001277	0.894022	0.88911	0.885344	0.012174	0.850504	0.395562	0.877257	0.894111	0.899035	0.794925	0.0526425	0.877261	0.717247	0.833883	0.231401	0.188057	0.720595	0.613374	0.840611	0.868742	0.783324	0.829417	0.112539	0.816113	0.865716	0.811268	0.860396	0.837411
Ag_BPSL2697_Histag_0.45	0.805032	0.818861	0.129821	0.885752	0.247896	0.829663	0.0287145	0.872314	0.8964	0.883334	0.646605	0.864838	0.888404	0.896195	0.035326	0.692733	0.879577	0.864282	0.713441	0.460369	0.002233	0.900366	0.893677	0.894576	0.0262655	0.869363	0.531062	0.880188	0.89542	0.900705	0.803123	0.0780985	0.886748	0.766884	0.843149	0.313396	0.268682	0.742274	0.641639	0.85619	0.87183	0.797663	0.831878	0.213686	0.850148	0.87025	0.826436	0.863889	0.843418
Ag_BPSL2698_0.01	0.16771	0.132337	0.000380333	0.002785	0.00255067	0.80048	0.00470633	0.00177967	0.0269243	0.00569467	0.00292067	0.002785	0.813994	0.0115627	0.095064	0.002178	0.00231533	-0.00200667	0.22372	0.00383433	0.00423767	0.0203067	0.77169	0.007658	0.000689	0.001779	0.00306433	0.151807	0.001557	0.008878	0.00337133	0.00344567	0.0471807	0.0415093	0.459935	0.00434	0.00282467	0.00184367	0.003156	0.00258533	0.002051	0.00242433	0.002893	0.002003	0.00163767	0.002229	0.717207	0.001565	0.00252467
Ag_BPSL2698_0.05	0.483863	0.505853	0.003713	0.012713	0.004153	0.881766	0.00381367	0.00470533	0.000526	0.003036	0.00344633	0.00733033	0.878185	0.361544	0.451039	0.00535733	0.00230767	0.000261333	0.720419	0.001016	0.00120033	0.457806	0.878307	0.0212523	0.001862	0.001645	0.00495867	0.531803	0.002036	0.011857	0.001413	0.00161033	0.520663	0.489663	0.825529	0.005157	0.001465	-0.000971333	0.00163233	0.00386933	0.002564	0.000455667	0.00264067	0.00336933	0.00493367	0.0159767	0.874427	0.004241	0.002763
Ag_BPSL2698_0.1	0.601527	0.73621	0.00625067	0.040118	0.00321767	0.889674	0.014839	0.00267167	0.000747333	0.00523233	0.00259	0.012491	0.885885	0.606094	0.643232	0.00701633	0.004131	0.00293767	0.824724	0.000796667	0.00167433	0.79621	0.887119	0.11922	0.007165	0.002042	0.00535733	0.663045	0.00228967	0.032763	0.002395	0.00348667	0.721211	0.652946	0.863986	0.0151183	0.00199133	0.00490567	0.003599	0.00386567	0.00299367	0.002143	0.003081	0.00415067	0.00387167	0.0712793	0.877751	0.0120833	0.002448
Ag_BPSL2698_0.2	0.659969	0.774394	0.0116423	0.071654	0.00468767	0.89471	0.0246197	0.00673333	0.00127	0.00233267	0.00256333	0.0294897	0.891164	0.757274	0.776351	0.0114713	0.00476233	0.00955667	0.857794	0.00120667	0.00163733	0.85988	0.891553	0.377276	0.027553	0.00348167	0.004111	0.72546	0.002419	0.0931703	0.00387667	0.00201133	0.857047	0.800256	0.875026	0.044467	0.00137833	0.00203667	0.00202833	0.009634	0.00360667	0.00347767	0.002785	0.00180033	0.000609	0.302504	0.884205	0.0711597	0.00586867
Ag_BPSL2698_0.45	0.709065	0.828607	0.016817	0.105091	0.00986733	0.898662	0.0391613	0.012027	0.00319733	0.004849	0.00337367	0.0552873	0.895805	0.812194	0.818549	0.0144103	0.00266567	0.006133	0.872039	0.00175133	0.00253333	0.880958	0.894558	0.609143	0.0617597	0.00400633	0.00474533	0.772172	0.00180633	0.234985	0.0219283	0.00452767	0.883789	0.847311	0.887977	0.094959	0.00386367	0.00302533	0.00175233	0.0169713	0.00300267	0.001804	0.00127333	7.06667e-05	0.00101533	0.53792	0.89226	0.217235	0.0195807
Ag_BPSL3319_0.01	-0.000541333	0.147567	0.00126533	0.008357	0.00602067	-0.00271133	0.001866	0.015054	-0.00997467	0.00454	0.00214167	0.00265267	0.00111133	0.00146967	0.00183567	0.001206	0.056554	-0.00207833	0.007718	-0.000196333	0.00228867	-0.012786	-0.0116745	0.003967	0.00160633	0.0250753	0.002019	-0.00199667	0.00273333	-0.00277	0.002831	0.00110633	0.00586333	0.00352833	0.117561	0.00337233	0.00374333	0.002334	0.00265533	0.002714	0.003039	0.001211	0.000304667	0.000788333	0.00126567	0.00162467	0.007071	0.00166867	0.00707267
Ag_BPSL3319_0.05	0.0412343	0.620022	0.00231033	0.0201833	0.0582273	0.0161527	0.00453633	0.131754	0.060845	-0.000434333	0.00495267	0.00370467	0.00515767	0.0267477	0.00107667	0.001963	0.447884	0.003772	0.000741333	0.00317267	0.00131333	0.029357	0.0282267	-0.00396433	0.00264867	0.244575	0.00459367	0.0503937	0.000929	0.013655	0.001674	0.00199167	0.00973067	0.00220767	0.55681	0.002061	0.000815	-0.000223667	0.00684767	0.00231333	0.00355567	0.0504733	0.01438	0.00146	0.002931	0.013974	0.14847	0.017121	0.00254567
Ag_BPSL3319_0.1	0.058178	0.750118	0.000104	0.0217785	0.142612	0.0116905	0.0142027	0.332213	0.007485	0.0213365	0.0337137	0.0086395	0.022681	0.0313815	0.00430833	0.0416863	0.639876	-0.005349	0.007719	0.0127383	0.003952	0.0767745	0.098472	-0.007053	0.00211267	0.658742	0.00339533	0.124944	-0.000948	0.0118235	0.00687567	0.00286733	0.0065135	0.014345	0.722554	0.0163277	0.00082	-0.000808667	0.0291777	0.005548	0.002955	0.111269	0.0469167	0.00365033	0.00108167	0.0319297	0.378465	0.128665	0.00712
Ag_BPSL3319_0.2	0.0917977	0.795313	0.004565	0.00069	0.187285	0.008298	0.0190857	0.470357	-7.13333e-05	0.0168463	0.0184517	-0.00179233	0.0390837	0.0449203	0.004708	0.00307733	0.716208	0.004339	0.0107663	0.0216377	0.016435	0.131328	0.152745	0.00308	0.00312367	0.773261	0.00297	0.189407	-0.00122333	0.028689	0.000337667	0.003383	0.000396	0.004853	0.778745	0.0222647	0.000876667	0.0142693	0.0378797	0.001175	0.000735667	0.14286	0.10424	0.00159633	0.00222233	0.080714	0.543388	0.224133	0.0360543
Ag_BPSL3319_0.45	0.132364	0.816766	0.00659733	0.009388	0.247903	0.020212	0.0140053	0.587073	0.00647367	0.0407173	0.010823	0.00513733	0.0701093	0.0464083	0.004174	0.00996067	0.744166	0.000619	0.015248	0.0334117	0.0244333	0.063772	0.197665	0.006052	0.006408	0.85031	0.003324	0.201838	0.010365	0.0347837	0.00294467	0.00457567	0.011631	0.0178793	0.798607	0.033276	0.00228167	0.0154563	0.0596833	0.00198733	0.00632333	0.149314	0.130474	0.007642	0.00428667	0.147046	0.642409	0.312707	0.0259563
Ag_BPSS0476_0.01	0.086004	0.0283323	0.00426533	0.003426	0.00256767	0.619021	0.00231367	0.009359	0.000772667	0.00182067	0.00182933	0.002146	0.734079	0.002173	0.0385033	0.00610133	0.00269267	0.00100767	0.00843733	0.000423667	0.00119167	0.00549133	0.673693	0.00151367	0.00161133	0.00259067	0.000994	0.042185	0.0100833	0.00840367	0.00207	0.00198667	0.00551833	0.0128947	0.270492	0.002365	0.00207233	0.00136667	0.00349067	0.003063	0.0163203	-0.000281667	0.001139	0.000713667	0.00275133	0.00144933	0.648833	0.006668	0.00517967
Ag_BPSS0476_0.05	0.425709	0.415924	0.00722267	0.012357	0.010545	0.881629	0.001842	0.0070965	0.0009	0.000733333	0.002457	0.00192333	0.880361	0.27958	0.376331	0.002599	0.000340667	0.00200267	0.614327	0.00605933	0.000633	0.636762	0.876101	0.008824	0.00132133	0.00881867	0.00674933	0.472151	0.0124393	0.0147063	0.00134033	0.00147467	0.416825	0.308029	0.829168	0.00221367	0.028798	0.00103233	0.00259533	0.00181933	0.000675667	0.00157767	0.00184433	0.002449	0.00218233	0.00308467	0.876282	0.00556867	0.00257
Ag_BPSS0476_0.1	0.524514	0.580582	0.004092	0.006719	0.00296967	0.888939	0.0142443	0.00326267	0.004478	0.00641967	0.003017	0.00240533	0.886331	0.583323	0.434825	0.003582	0.00193167	0.002103	0.790817	0.00299267	0.00100067	0.793229	0.888428	0.0188797	0.00157733	0.00212133	0.001359	0.620604	0.0247637	0.032669	0.001548	0.00264067	0.687127	0.529098	0.859025	0.000905	0.054316	0.00308667	0.00128367	0.001873	0.00322167	0.000232	0.002031	0.00134667	0.00101533	0.0146783	0.879913	0.0154323	0.000896667
Ag_BPSS0476_0.2	0.575005	0.675121	0.00248633	0.012084	0.003479	0.888955	0.035547	0.00298767	0.000168667	0.002806	0.000635	0.004426	0.884624	0.731452	0.502845	0.00605333	0.000994667	0.001187	0.823693	0.00264933	0.000649667	0.84454	0.883998	0.014808	0.00525733	0.000906333	0.00240433	0.673697	0.0621383	0.0725047	0.00244167	0.002153	0.763055	0.66851	0.866635	0.00633467	0.0878127	0.00100867	0.005408	0.005256	0.00213933	0.00209767	0.004451	0.002606	0.00248733	0.048924	0.878332	0.0525833	0.00650733
Ag_BPSS0476_0.45	0.628431	0.770848	0.003317	0.020899	0.004752	0.891877	0.0206675	0.006889	0.002981	0.010851	0.00255033	0.00927167	0.89216	0.827855	0.613024	0.006274	0.00191733	0.008844	0.854114	0.000691	0.00239833	0.877104	0.890204	0.0556207	0.00590567	0.00268633	0.00699	0.751036	0.070805	0.26394	0.00693833	0.00714567	0.862874	0.810187	0.881069	0.0246347	0.162308	-0.00119133	0.001098	0.0159553	0.003886	0.00486333	0.00245233	0.00176233	0.00325933	0.282212	0.885297	0.2216	0.009585
Ag_BPSS0477_0.01	0.035944	0.017963	0.00089	0.0126693	0.001951	0.00147633	0.00318467	0.074093	0.160826	0.001561	0.0135663	0.0823143	0.0901533	0.353973	2.06667e-05	0.008378	0.0532473	0.0150473	0.000620667	0.00251167	0.00385067	0.243531	0.217671	0.0695057	0.005078	0.009681	0.00154267	0.0127693	0.046753	0.658096	0.063808	0.00607633	0.0993453	0.000533333	0.082063	0.00439633	-5.76667e-05	0.00905567	0.00781867	0.001595	0.00177867	0.00486067	0.001723	0.000476	0.00115933	0.00451767	0.00310467	0.0394517	0.004919
Ag_BPSS0477_0.05	0.605495	0.659634	0.024648	0.647278	0.0806613	0.464256	0.00332333	0.825224	0.88681	0.425766	0.272326	0.763404	0.876371	0.882496	0.00280133	0.323827	0.765131	0.562384	0.08137	0.052295	0.00243933	0.859963	0.864309	0.854029	0.001743	0.809416	0.0769935	0.454349	0.787661	0.890699	0.68911	0.0172497	0.837691	0.186961	0.790445	0.0613637	0.005353	0.333578	0.215756	0.330502	0.552445	0.33464	0.512699	0.0176007	0.496332	0.705762	0.361841	0.740737	0.509132
Ag_BPSS0477_0.1	0.683865	0.741726	0.0397113	0.77696	0.118421	0.613765	0.0101023	0.837499	0.888523	0.496249	0.39668	0.794889	0.87974	0.888829	0.00486933	0.464045	0.821026	0.672708	0.161371	0.115846	0.00163567	0.877304	0.875882	0.865708	0.00270433	0.868204	0.225097	0.611306	0.844996	0.897357	0.759873	0.027412	0.863722	0.317123	0.825854	0.079042	0.023667	0.428571	0.270903	0.524355	0.762606	0.565981	0.706352	0.129853	0.734499	0.828213	0.521388	0.839524	0.684398
Ag_BPSS0477_0.2	0.70423	0.760615	0.0479147	0.810618	0.13384	0.648376	0.016245	0.841927	0.88797	0.505556	0.428761	0.799434	0.883794	0.889526	0.00823433	0.513941	0.837923	0.699972	0.197595	0.166539	0.00333767	0.881691	0.880604	0.870727	0.00291967	0.880664	0.310931	0.667267	0.867644	0.895446	0.774611	0.0501313	0.863708	0.3658	0.831693	0.0916303	0.049495	0.474124	0.314236	0.579593	0.813029	0.645332	0.750438	0.218341	0.794525	0.847358	0.57297	0.850123	0.728665
Ag_BPSS0477_0.45	0.715196	0.761507	0.0505587	0.822705	0.134911	0.669273	0.0161897	0.84316	0.893394	0.518689	0.440064	0.81101	0.888976	0.894519	0.00907467	0.548118	0.844423	0.710879	0.220919	0.183283	-2.3e-05	0.88583	0.880309	0.880022	0.005448	0.883758	0.36048	0.69321	0.874012	0.897163	0.783149	0.0627107	0.873645	0.390264	0.829425	0.101026	0.0734	0.471871	0.339303	0.594481	0.829155	0.661652	0.763858	0.246994	0.814546	0.855607	0.581088	0.855054	0.73487
Ag_BPSS0477_Histag_0.01	0.0062665	0.027387	0.049614	0.015758	0.154511	-0.000381	0.002853	0.0308945	0.038554	0.000192	0.0058265	0.0236695	0.0213735	0.216419	0.000395	0.001804	0.02161	0.005681	0.001801	0.003663	0.0021915	0.133616	0.106714	0.0128145	0.0018125	0.003769	0.0033015	0.0262805	0.038518	0.631889	0.0248855	0.001158	0.0860205	0.0004015	0.096419	0.0071195	0.001644	0.065503	-0.000451	0.0015125	0.0053995	0.0274825	0.0056445	-0.000395	0.0012005	0.0069315	0.030623	0.0467635	0.0099095
Ag_BPSS0477_Histag_0.05	0.490646	0.466773	-0.004723	0.399154	0.032947	0.164111	0.0020355	0.724955	0.854872	0.276151	0.156052	0.647955	0.854681	0.868907	0.003069	0.165275	0.651135	0.37308	0.048842	0.027502	0.0028895	0.840128	0.828887	0.808586	0.0009975	0.735032	0.064658	0.323037	0.673191	0.883193	0.571877	0.0026385	0.786826	0.116659	0.742879	0.045106	0.0014735	0.199254	0.124075	0.219493	0.415146	0.215003	0.349372	0.0162655	0.346533	0.601799	0.238228	0.667088	0.404456
Ag_BPSS0477_Histag_0.1	0.672497	0.727739	0.0350285	0.707944	0.112615	0.546467	0.0053315	0.809337	0.876597	0.449126	0.299636	0.775462	0.87638	0.884942	0.0100625	0.355079	0.809044	0.633977	0.130179	0.0704255	0.0011175	0.873322	0.861666	0.860637	0.0015575	0.858241	0.227278	0.555502	0.82523	0.895674	0.736452	0.0212865	0.856692	0.233853	0.813856	0.075254	0.0153465	0.333396	0.200805	0.438989	0.701256	0.495047	0.656177	0	0.674097	0.815432	0.42698	0.815904	0.624325
Ag_BPSS0477_Histag_0.2	0.701131	0.772877	0.0447475	0.782614	0.153682	0.627998	0.034086	0.80895	0.873403	0.453224	0.384487	0.784452	0.871973	0.886337	0.0309585	0.476383	0.828951	0.676188	0.189442	0.141441	0.0020495	0.876969	0.871356	0.859702	0.004828	0.88022	0.432795	0.654017	0.856518	0.896408	0.755858	0.041888	0.861965	0.327286	0.825425	0.130022	0.039485	0.429905	0.22997	0.51905	0.773664	0.614232	0.713888	0.241625	0.760865	0.850075	0.53978	0.844695	0.689132
Ag_BPSS0477_Histag_0.45	0.720535	0.796259	0.0553365	0.800074	0.178103	0.682567	0.015671	0.82125	0.874205	0.482233	0.453163	0.801913	0.877058	0.892775	0.041297	0.520188	0.842378	0.691071	0.218354	0.164187	0.003669	0.880093	0.87475	0.865418	0.0140465	0.878219	0.504618	0.683385	0.866076	0.896363	0.77195	0.053307	0.866636	0.378995	0.837293	0.17219	0.0628765	0.500873	0.285874	0.543521	0.800906	0.648578	0.738151	0.281875	0.809129	0.860456	0.587498	0.852285	0.716981
Ag_BPSS0530_0.01	0.007475	0.019234	0.003018	0.001661	0.002664	0.00205967	0.00649233	-0.00115533	0.00521967	0.003456	8.53333e-05	0.011298	0.000163	0.005089	0.000943333	0.00084	0.00256767	0.00168467	0.00226967	0.00107233	0.00279033	0.004053	0.0133853	0.00308167	0.00256367	0.00448667	0.00328367	0.00769433	0.00575367	0.0038225	0.001428	0.000608333	0.014393	0.00262	0.001526	0.002235	0.001733	0.001496	0.000958333	0.001237	0.00190067	0.00581133	0.000864667	0.00184533	0.00193	0.00280133	0.004928	0.000261	0.002279
Ag_BPSS0530_0.05	0.002125	0.007178	0.00382333	0.019144	0.00122333	0.005577	0.00267233	-0.00140867	0.00206467	0.00348933	0.000911	-0.000777667	0.002659	0.000565667	0.000609667	0.024394	0.002123	0.00185233	0.00138267	0.001295	0.00294433	0.006967	0.007672	0.00330033	0.00268133	0.00343567	0.001869	0.002855	-0.000538667	0.00505	0.006565	0.00177067	8.06667e-05	-0.000430667	-0.000674	0.002804	0.000710667	0.00790733	0.00246767	0.001718	0.000755	0.001663	0.00250567	0.001835	-0.000289667	0.004578	0.00332167	-0.001269	0.00286567
Ag_BPSS0530_0.1	-0.00112967	0.004653	0.0151493	0.0026125	0.0321777	0.034117	0.003373	0.0011535	-0.000348333	0.027375	0.00150767	0.00418533	0.002759	0.00677133	0.00499967	0.00364633	0.00436067	0.001924	0.001313	0.00364833	0.00218867	0.00866967	0.0146763	0.005797	0.00112933	0.0254577	0.009206	0.00525867	0.00220833	0.007308	0.02309	0.0015065	0.00393533	0.000415667	0.00751267	0.00206767	0.00281567	0.0228847	0.00151267	0.00204133	0.001821	0.000415667	0.000111667	0.00143567	0.000330667	-0.000573333	0.000553667	0.00602867	-0.00058
Ag_BPSS0530_0.2	0.00205433	0.00567933	0.00199067	0.00522833	0.00428767	0.00776067	0.00159933	0.011456	0.000456667	0.003447	0.001842	0.00316967	0.002802	0.00340033	0.00170233	0.000882333	0.00538333	0.00173167	0.00113533	0.00305967	0.000855	0.00584267	0.00318533	0.00192933	0.00293333	0.00271267	0.00282033	0.004985	0.00309267	0.0111913	0.0240747	0.001137	0.000533667	0.001415	0.003617	0.000811	0.00158467	0.00141933	0.000318667	0.00257267	0.002744	0.00162033	0.00115867	0.002223	0.000465333	0.002753	0.00282233	0.000570333	0.000881667
Ag_BPSS0530_0.45	0.00199733	0.010553	0.0015475	0.008262	0.00643533	0.005399	0.00183067	0.007899	0.004346	0.01425	0.00154667	0.00134033	0.00432533	0.0210913	0.00431467	0.002831	0.00529367	0.000984667	0.000735667	0.00100333	0.00182833	0.0275097	0.014375	0.00681733	0.000768667	0.001411	0.00354633	0.030085	0.005128	0.0381117	0.0315083	0.00231533	0.003617	0.00104	0.00633233	0.00183467	0.00170233	0.003276	0.00196633	0.000592667	0.002194	0.002363	0.003412	0.001835	0.0015265	0.00335433	0.00757667	0.00230667	0.003464
Ag_BPSS1385_0.01	-0.000418333	0.001959	0.001663	0.00316833	-0.001111	0.006725	0.00120267	0.001035	-0.00159767	-0.000257667	0.00450633	0.003531	0.00825067	0.00950133	0.00149467	-0.000657667	0.000671	0.00143033	0.00133333	0.000664667	0.00147533	0.006294	0.00494367	-0.00178733	0.000466333	0.030292	0.00782933	0.00206033	0.0332233	0.00443033	0.000978667	0.00260567	-0.000765667	-0.000247	0.003582	0.000663	0.00246933	0.00249667	0.004426	0.00103	0.000742667	0.002575	0.00199367	0.00291033	0.00108867	-0.000583667	0.00302333	0.00193667	0.00195533
Ag_BPSS1385_0.05	7.15e-05	0.00513533	0.005868	0.00212367	-0.000234333	0.00879667	0.001883	4.9e-05	-0.000759	0.002517	0.00741567	0.00296533	0.00243167	0.00968333	0.00535033	0.000116	0.00147667	0.00183333	0.001503	0.00247033	0.002592	0.018603	0.0051745	0.003175	0.00141	0.00806733	0.008882	0.0124453	0.002791	0.0195167	0.00174733	0.00112967	0.00142833	0.000364333	0.00205167	0.00124067	0.000751	0.00413267	0.00236033	0.000285667	0.003731	0.003808	0.001979	0.00116367	0.00141267	0.00263	0.003073	0.00191267	-0.000305667
Ag_BPSS1385_0.1	0.005849	0.00505267	0.00358433	0.00312433	0.00619133	0.035516	0.00857833	0.000923333	0.00249867	0.00716133	0.00622967	0.001747	0.00173	0.0206483	0.00183967	0.00248633	0.002372	0.000755667	0.00298333	0.00261267	0.00169	0.0490943	0.0081055	0.00317467	0.00143633	0.00965067	0.010131	0.048409	0.00220933	0.0174367	0.006581	0.000779	0.00187133	0.00260133	0.002184	0.00276367	0.00214633	0.00523367	0.00300367	0.002163	0.003577	0.004866	0.00137633	0.00210633	0.001691	0.00248733	0.00524767	0.00145833	0.00881
Ag_BPSS1385_0.2	0.00381	0.0118433	0.00243267	0.00571567	0.00460067	0.00397567	0.0172277	0.00714367	0.00623033	0.0105717	0.0193437	0.00456667	0.008539	0.0303993	0.002664	0.004181	0.00367667	0.00295767	0.00777767	0.00278533	0.00128533	0.066088	0.0231503	0.00307667	0.00318333	0.00876733	0.001587	0.073284	0.00103367	0.025032	0.00935067	0.00288267	0.001721	0.00851533	0.00414367	0.008096	0.001931	0.009866	0.00634767	0.002239	0.00148567	0.00513067	0.001399	0.00280933	0.00193767	0.00211167	0.00898533	0.00127333	0.0154437
Ag_BPSS1385_0.45	0.014313	0.0337773	0.00276467	0.0111597	0.015022	0.0169873	0.0186107	0.00968067	0.00554867	0.0145297	0.0217637	0.0107517	0.019785	0.0517393	0.00832133	0.0173023	0.00985233	0.00299033	0.0192783	0.00288267	0.007958	0.101106	0.0362383	0.00554133	0.00279967	0.0174943	0.0196543	0.079453	0.00266533	0.054254	0.00695267	0.00505567	0.00567233	0.0157463	0.0139787	0.0105427	0.00135733	0.0167813	0.00268933	0.00679667	0.00163667	0.007155	0.00209567	0.00186033	0.00314	0.00445167	0.026028	0.00201867	0.026868
Ag_BPSS1516_0.01	-0.000127667	-0.000153333	0.00278867	0.0109793	0.003512	0.00776733	0.00189567	0.00744933	-0.003134	0.0122843	0.00233833	0.00802433	0.003389	0.00402	0.00128833	0.00113267	0.00453067	0.001016	0.000694333	0.00184233	0.002182	0.00728267	0.00145367	0.00342	0.00221533	0.00353533	0.001922	0.00398367	-0.00222867	-0.00163033	-0.000854333	0.00302233	0.002763	0.00132067	0.001832	0.00272667	0.00398233	0.00278867	0.001129	0.00147367	0.00308567	0.000177667	0.00389767	0.00120167	-3.33333e-07	-0.000243	0.00204333	-0.000434333	0.00114667
Ag_BPSS1516_0.05	0.008249	0.017116	0.00329433	0.0004015	0.00907033	0.033977	0.002484	0.002435	0.0061775	0.0040075	0.00399633	0.005681	0.00326967	0.0388423	0.00151567	0.00798133	0.00471667	-0.002867	0.000885667	0.002228	0.00463533	0.0965987	0.0116357	0.01004	0.00166867	0.0308803	0.003489	0.0206437	0.0007345	0.033086	0.0205247	0.003513	0.0108643	0.00135267	0.002803	0.00191967	0.000647	0.00263333	0.00191833	0.00225567	0.00543433	0.006587	0.00833467	0.00226367	0.034034	0.0052545	0.00593333	0.002656	0.004269
Ag_BPSS1516_0.1	0.00569067	0.0469407	0.00152933	0.002754	0.0283967	0.040935	0.000264667	0.006882	0.016754	0.0137983	0.00238967	0.00910333	0.00615933	0.0839933	0.00204533	0.02347	0.00612033	0.026941	0.00184733	0.03694	0.000676	0.190921	0.0153507	0.0391487	0.00135633	0.0276447	0.023174	0.0395357	0.005821	0.0782943	0.002435	0.00417	0.0278277	0.00596633	0.0133543	0.004325	0.002564	0.00583067	0.003037	0.00160667	0.00172033	0.003135	0.00121033	0.00149167	0.003857	0.003227	0.0182647	0.00403367	0.00158467
Ag_BPSS1516_0.2	0.0204717	0.190212	0.00326533	0.014904	0.181068	0.107942	0.00655933	0.0750287	0.0390817	0.0444713	0.019034	0.0263023	0.0335723	0.169263	0.00852567	0.0106743	0.0300703	0.00668433	0.0118707	0.744046	0.00988267	0.397729	0.0752087	0.0629237	0.0159163	0.103598	0.0972117	0.125287	0.0282633	0.2305	0.00598733	0.0227077	0.0750193	0.0588607	0.0438353	0.027465	0.00152133	0.032232	0.00385833	0.001506	0.00262033	0.00900833	0.00402933	0.01829	0.02022	0.0396273	0.103547	0.001352	0.0261657
Ag_BPSS1516_0.45	0.050305	0.329393	0.0125543	0.0382557	0.381627	0.163428	0.00838767	0.165177	0.059313	0.0912063	0.043038	0.0577447	0.0737937	0.257457	0.028005	0.0230677	0.0570377	0.019682	0.031629	0.843501	0.0305447	0.502443	0.138957	0.094269	0.035003	0.183073	0.204258	0.165725	0.048315	0.345494	0.00714467	0.0458247	0.105895	0.123065	0.094638	0.0529603	0.00524033	0.0520423	0.0240493	0.00358433	0.00846433	0.0123463	0.016619	0.044185	0.0500357	0.072426	0.181958	0.00463267	0.040689
Ag_BPSS1525-79_0.01	0.003533	0.021955	0.00183567	-0.000841333	0.0125843	0.031831	0.003695	0.00256467	0.00766533	0.00117067	0.00193	0.0176917	3.16667e-05	0.00293767	0.00335	0.00126	0.00565833	0.005886	0.00306467	0.00325433	0.002422	0.000374667	0.000809	0.00149433	0.000544	0.00344833	0.002038	0.00407767	0.00412767	0.00408	0.001141	0.00124667	0.002969	0.002276	0.0295943	0.00154333	0.002319	0.00242533	0.00211767	0.001436	0.000775667	0.001567	0.00181667	0.00213833	0.00348133	0.00265	0.0778267	0.203132	0.00281
Ag_BPSS1525-79_0.05	0.004572	0.1668	0.00225167	0.00329867	0.257269	0.209716	0.003604	0.0380927	0.0125	0.00520867	0.00281	0.11807	0.00278167	0.004541	0.0443343	0.005986	0.00346033	0.00217667	0.000901333	0.00175933	0.001484	0.00243533	0.000924333	0.00133133	0.002543	0.003136	0.000598333	0.004361	0.004417	0.00328033	0.00396367	0.00224167	0.0133753	0.001681	0.640476	0.003058	0.000561	0.0740143	0.000810667	0.00328033	0.001531	0.052471	0.002031	0.00289833	0.00135433	0.002472	0.512777	0.748415	0.00152967
Ag_BPSS1525-79_0.1	0.001498	0.37433	0.00212533	0.00205533	0.498521	0.365838	0.001545	0.0722493	0.0215083	0.005616	0.00394133	0.185531	0.00128933	0.00268167	0.138305	0.00833567	0.002707	0.00123367	0.000102	0.00341233	0.00186533	0.00339467	0.00697867	0.000542	0.00335333	0.00130233	0.00201867	0.00799	0.002047	0.00388267	0.00153367	0.002662	0.030178	0.000224	0.80489	0.000434667	-1.03333e-05	0.274567	0.00243733	0.003218	0.00295933	0.166033	0.00173933	0.00112467	0.00205967	0.00180233	0.676223	0.839254	0.00168033
Ag_BPSS1525-79_0.2	0.001088	0.43643	0.00254733	0.00634367	0.591971	0.413735	0.00432067	0.082737	-6.13333e-05	0.00641833	0.00406533	0.216204	0.002507	0.015246	0.188173	0.00792567	0.006011	0.004871	0.00274367	0.00148333	0.000411	0.016618	0.015307	0.00592367	0.002543	0.00675467	0.000758	0.00994333	0.00180633	0.0123933	0.00203533	0.001356	0.0394057	0.000889	0.823778	0.002447	0.000342667	0.474953	0.000822667	0.00541267	0.00416667	0.217817	0.002598	0.001348	0.00184233	0.00378867	0.711466	0.853263	0.000208333
Ag_BPSS1525-79_0.45	0.0165607	0.49161	0.00501167	0.010139	0.684932	0.435905	0.033444	0.0970537	0.00955867	0.01278	0.016589	0.262036	0.0179157	0.033323	0.245432	0.011674	0.0100643	0.00655	0.00231833	0.0111843	0.00779633	0.034782	0.063875	0.00466667	0.00371233	0.00900633	0.000887	0.0408043	0.00970067	0.058327	0.00235967	0.00159933	0.050794	0.00523	0.825522	0.0141307	0.002051	0.681138	0.001935	0.001825	0.00781667	0.257791	0.00163633	0.00157067	0.000971667	0.011283	0.711957	0.856776	0.011176
Ag_BPSS1532-344_0.01	0.0226987	0.403149	0.151276	0.0242963	0.341126	0.00722867	0.00325067	0.0077945	-0.00381633	0.004103	0.007158	0.005484	-0.008682	-0.0081005	0.001667	0.010239	-0.00596967	0.002113	0.000850667	0.0304327	0.00151267	0.00808467	0.040029	0.0287553	0.001274	-0.000149333	0.00172133	0.00716833	-0.003938	0.0192305	-0.000868	0.00168833	0.0017585	0.00389867	0.003568	0.001379	0.00196333	0.236286	0.000914	0.00440933	0.00934833	0.361678	0.00774133	0.00113133	0.00915967	0.0304507	0.0750167	0.009109	0.0292913
Ag_BPSS1532-344_0.05	0.016874	0.684073	0.466269	0.0473483	0.700736	0.050093	0.00298033	0.088765	0.106426	0.00338933	0.000159	-0.00448533	-0.00409467	0.0236233	0.000129667	0.000613333	0.000194667	0	0.0002965	0.134108	0.00136067	0.121907	0.0224697	0.499148	0.00555133	0.000294333	0.002458	0.028911	0.00721533	0.261144	0.0170213	0.00324	0.0207763	0.00189567	0.0201715	0.060371	0.00209533	0.824676	0.000837333	0.00112733	0.011332	0.815078	0.00183233	0.000298	0.000321	-0.001637	0.510437	0.0231067	0.004592
Ag_BPSS1532-344_0.1	0.0111903	0.700267	0.520449	0.0642435	0.721645	0.0388055	0.00249267	0.138582	0.418558	0.00487	0.00151467	0.007636	0.000254	0.135675	0.00177233	0.00251433	0.00401167	0.00114133	0.000483	0.432297	0.000853	0.187128	0.0679083	0.554571	0.00226067	0.00511867	0.000914	0.113763	0.0181687	0.395326	0.028852	0.00416967	0.0913263	0.00329133	0.021298	0.245228	0.00124967	0.874588	0.001224	0.001806	0.022578	0.862077	0.00261567	0.00151267	0.00161467	0.00139233	0.738188	0.0459687	0.00494567
Ag_BPSS1532-344_0.2	0.00240567	0.719158	0.522528	0.078763	0.724842	0.043764	0.000972	0.142321	0.462035	0.00346067	0.00462233	-0.000414333	0.002952	0.219309	0.000618	0.002843	0.00169867	0.001634	0.000591667	0.52799	0.00244233	0.22925	0.0921423	0.56661	0.002643	0.0117637	0.002602	0.171473	0.00983033	0.402136	0.033868	0.0125933	0.160121	0.00189167	0.0126663	0.321039	0.00252567	0.88566	0.000429	0.00153633	0.0267983	0.857911	0.00272933	0.00116833	0.00258733	0.001483	0.757665	0.049936	0.00443233
Ag_BPSS1532-344_0.45	0.00312	0.720023	0.533886	0.0754617	0.736795	0.044731	0.00165133	0.17558	0.498618	0.006137	0.00130667	0.001577	0.00258233	0.277637	0.0115923	0.00835633	0.00124	0.00307867	0.00499667	0.641574	0.001617	0.25665	0.103219	0.599704	0.00468633	0.00289467	0.00189067	0.276042	0.00879433	0.432905	0.0419927	0.0221463	0.215447	0.004277	0.0222103	0.36967	0.00222733	0.892657	-0.000608667	0.00116867	0.0401703	0.866548	0.009529	0.002868	0.00252533	0.001519	0.783642	0.059246	0.00142067
Ag_BPSS1532-344_Histag_0.01	0.0066545	0.0667165	0.0222295	0.004616	0.033732	-0.000169	0.0064215	-0.0060055	0.042877	0.0111935	0.00214	0.001376	0.000688	0.009933	0.0033715	0.0057215	0.0069465	0.005697	0.003064	0.0033365	0.0042315	-0.006331	0	-0.0037825	0.0015075	0.0035185	0.003559	-0.000481	0.046028	0.011088	-0.001308	0.0015765	0.0005695	0.001828	0.005562	0.0014795	0.0004135	0.0320745	0.010969	0.0010765	0.0001735	0.060516	0.001223	0.000934	0.0020515	0.0021135	0.0162155	0.0042665	0.000916
Ag_BPSS1532-344_Histag_0.05	0.0058135	0.628002	0.349101	0.0177465	0.603815	0.012598	0.009757	0.031238	-0.002016	0.002704	-0.000142	-0.0054425	-0.0050295	-0.0043485	0.0011075	0.001543	-0.0007105	-0.0022855	0.0039075	0.020937	0.006527	0.074988	0	0.22295	0.001152	0.000516	0.003238	0.003007	-0.0034665	0.0422795	0.016364	0.001256	0.007465	0.002958	0.009969	0.006822	0.0027085	0.70453	0.001987	0.0012285	0.00969	0.697466	0.00211	0.0019335	0.0018515	0.001034	0.263844	0.0228265	0.0023925
Ag_BPSS1532-344_Histag_0.1	0.0010995	0.736662	0.518444	0.0541445	0.733918	0.037852	0.0016985	0.0922385	0.0896995	0.0032025	0.000777	0.0171695	-0.006251	0.0611905	0.0016445	-0.000926	0.002368	-0.0048665	0.001068	0.162328	0.0030395	0.146095	0.027266	0.524326	0.0017705	7.6e-05	0.0044815	0.04904	0.0015865	0.287455	0.0293335	0.0026055	0.0475005	0.0056845	0.0220855	0.0786835	0.0019445	0.852766	0.0245145	0.003928	0.0258945	0.847924	0.002082	0.000777	0.0004505	0.0008555	0.660656	0.039657	0.0026365
Ag_BPSS1532-344_Histag_0.2	0.0004895	0.755633	0.558354	0.066981	0.744215	0.055969	0.0019205	0.188924	0.386974	0.005985	0.0005785	-0.004634	-0.0057595	0.213543	0.0268665	0.002048	0.0030015	-0.000221	0.003087	0.397472	0.0029285	0.203099	0.054364	0.594342	0.002492	0.0066975	0.00317	0.13434	-0.0007845	0.367899	0.032273	0.0106095	0.113338	0.006472	0.016839	0.227178	0.001429	0.877873	0.001933	0.0039	0.0304995	0.859296	0.007531	0.001373	0.0034615	-1.4e-05	0.748552	0.0506145	0.0017795
Ag_BPSS1532-344_Histag_0.45	0.003416	0.750036	0.5539	0.078493	0.754277	0.048886	0.0015015	0.241916	0.504813	0.0113925	0.001783	0.0103575	0.004935	0.38608	0.0022775	1.5e-06	0.0023595	0.0011985	0.002012	0.628216	0.001491	0.259485	0.0930135	0.5957	0.005334	0.0050855	0.0040745	0.25559	0.008362	0.407995	0.046043	0.0280385	0.237017	0.0098765	0.0210695	0.365753	0.0032125	0.887225	0.002095	0.0024235	0.0493375	0.860454	0.013259	0.004739	0.000857	0.001599	0.779268	0.062523	0.0029425
Ag_BPSS1722_0.01	0.002371	0.01041	0.00280333	0.0207933	0.0322097	0.00119867	0.001434	0.00311767	0.002008	0.00226733	0.001169	0.00134133	0.00127233	0.001415	0.000706667	0.0265897	0.00527833	0.00445067	0.152097	0.00121833	0.001	0.00206933	0.459647	0.00164467	0.000350667	0.00940133	0.000574	0.00109767	0.003674	0.0135877	0.005471	0.00120867	0.00216667	0.00552233	0.00480167	0.00189767	0.002137	0.001928	0.00171467	0.000432	0.00145	0.003342	0.001955	0.003029	0.00190867	0.00314567	0.0150697	0.00186767	0.001265
Ag_BPSS1722_0.05	0.00262367	0.236007	0.00320367	0.552692	0.017961	0.00511333	5.43333e-05	0.00192833	-0.002153	0.001732	0.00136967	0.00992733	0.00192533	0.002513	0.00147767	0.009054	0.0463153	0.002651	0.833931	0.00177733	0.001494	0.0231	0.858998	0.00881733	0.00131767	0.520641	0.002075	0.0122177	0.000978667	0.0131697	0.00441633	0.00230333	0.000802333	0.228913	0.00953633	0.00112633	0.000225	0.00201967	0.002858	0.008514	0.0739043	0.00303233	0.00336933	0.00306133	0.00103967	0.00137433	0.376794	0.00368233	0.00235967
Ag_BPSS1722_0.1	0.00116833	0.447456	0.0008535	0.762014	0.068516	0.00283867	0.00315267	0.00114767	0.0397077	0.002306	0.00229667	0.0253127	0.00228267	0.004639	0.002076	0.001691	0.110988	0.00414867	0.863257	0.00187567	0.001016	0.041965	0.873877	0.00159567	0.001071	0.704087	0.00347	0.00255333	0.000805667	0.007618	0.00295233	0.003485	0.003281	0.419385	0.0206813	0.00236733	-0.000514667	-0.00109	0.00169033	0.0288037	0.158937	0.00351933	0.003724	0.000725333	0.00143633	0.001387	0.555877	0.00215333	0.002973
Ag_BPSS1722_0.2	0.00846333	0.580273	0.022291	0.818648	0.124634	0.002696	0.012898	0.00181533	-0.00367267	0.006443	0.00850033	0.067373	0.0118487	0.00618133	0.001778	0.00666067	0.172876	0.00242867	0.872891	0.00795267	0.0124807	0.10372	0.877886	0.00270433	0.00488533	0.806371	0.00205133	0.01484	0.001011	0.00818833	0.00252733	0.001373	0.00102467	0.632657	0.071067	0.00111133	0.000291	-0.0007255	0.00100433	0.0830253	0.350804	0.007055	0.00912867	0.00268367	0.003469	0.00183967	0.712521	0.00357367	0.00163967
Ag_BPSS1722_0.45	0.0188113	0.662882	0.003883	0.842254	0.199729	0.00197167	0.0137843	0.00125933	-0.00445433	0.002485	0.003852	0.11298	-0.00161033	-0.00118333	0.000919667	0.00189167	0.259514	0.00146433	0.876612	0.00152933	0.0137217	0.244977	0.880029	0.00697133	0.002805	0.819472	0.003324	0.0345883	0.00316267	0.0288853	0.00106767	0.00267067	0.002518	0.723927	0.139711	0.00178733	0.00222367	0.00173667	0.00408933	0.138968	0.47552	0.00957	0.0463257	0.00165933	0.001763	0.000671667	0.76383	0.00237367	0.00262067
Ag_BPSS2141_0.01	0.000563	0.000565	0.021352	0.00295	0.00428633	0.00203467	0.009272	0.00198467	0.0008935	0.009202	0.001591	0.00659333	0.00483867	0.003567	0.00163767	0.00193533	0.00238333	0.002001	0.000831667	0.000370333	0.000676	0.00793467	0.00334533	0.00492233	0.00245	0.00234633	0.000579333	0.001947	0.004998	0.023568	0.00107133	0.00137867	0.001648	0.000824333	0.00107	0.00283967	0.002268	0.001701	0.00141767	0.00122867	0.00101767	0.000598333	0.001331	0.00390333	0.00146267	0.000385333	0.00120233	0.000469667	0.000914
Ag_BPSS2141_0.05	0.00488633	0.019592	0.000107333	0.0449197	-0.000496	0.008272	0.153352	0.0119217	0.00471433	0.0202063	0.00811833	0.0166333	0.0180697	0.045922	0.00179	0.0102237	0.006153	0.003554	0.00257533	0.00655133	0.00288167	0.0427203	0.024188	0.0103383	0.00212567	0.00241333	0.00299767	0.024874	0.0299997	0.117564	0.001401	0.00207567	0.00630433	0.00174767	0.00671333	0.00177367	0.000507	0.002039	0.00169567	0.000278667	0.00368067	0.00254733	0.00199067	0.00194033	0.00291767	0.00264767	0.003071	0.00026	0.00297833
Ag_BPSS2141_0.1	0.0216887	0.00972733	0.001652	0.0370907	9.66667e-06	0.0199367	0.186208	0.0341477	0.0322063	0.036177	0.0313447	0.0220173	0.038923	0.114187	0.00222767	0.00700833	0.0194747	0.00434933	0.002278	0.00273433	0.00847167	0.104791	0.0564947	0.025097	0.000234333	0.00120067	0.00123167	0.0647963	0.0529287	0.266087	0.00454467	0.000583667	0.0215187	0.001017	0.0131683	0.000516333	0.010964	0.00600133	0.00149667	0.0110043	0.00980533	0.00108967	0.01306	0.001437	0.00259667	0.00545033	0.003736	0.00535733	0.00254167
Ag_BPSS2141_0.2	0.0426477	0.0271807	0.002037	0.0936417	0.00892767	0.036412	0.231128	0.072706	0.0659537	0.0573183	0.0474077	0.0453403	0.0644713	0.148355	0.00131467	0.01758	0.0410227	0.0163267	0.002935	0.00144467	0.00144567	0.233443	0.113981	0.055906	0.00391267	0.00180667	0.00191333	0.0914695	0.116885	0.434914	0.011143	0.000517	0.050328	0.004639	0.035252	0.001748	0.000883	0.017293	0.00378367	0.0256227	0.018904	0.006205	0.030191	0.000991667	0.0107053	0.024607	0.014964	0.0217977	0.00814933
Ag_BPSS2141_0.45	0.0683683	0.0498563	0.008993	0.177056	0.011567	0.0634987	0.23112	0.100366	0.129567	0.0985523	0.0605837	0.0656787	0.123621	0.322724	0.00206967	0.0283923	0.0828353	0.0323173	0.0149117	0.009102	0.002486	0.320883	0.177808	0.0999943	0.000323333	0.014088	0.004163	0.144859	0.193636	0.54544	0.0255147	0.000989667	0.102007	0.017932	0.0664547	0.00278067	0.004568	0.0267227	0.01742	0.0768547	0.0610203	0.0156783	0.0676063	0.00158267	0.029354	0.061779	0.0417923	0.0374843	0.024855
Ag_rec.Protein-A/G-HRP_0.01	0.784578	0.716649	0.753518	0.694319	0.777612	0.702327	0.669577	0.709467	0.671755	0.750279	0.751387	0.73454	0.631031	0.683928	0.638319	0.722509	0.67647	0.688233	0.729233	0.656454	0.627504	0.619572	0.569905	0.676745	0.710552	0.670877	0.69518	0.665587	0.682229	0.696326	0.666492	0.709387	0.693037	0.618192	0.620094	0.725305	0.74781	0.716819	0.685433	0.686307	0.643293	0.663861	0.709796	0.672886	0.642135	0.674654	0.670945	0.664749	0.701057
Ag_rec.Protein-A/G-HRP_0.05	0.876688	0.852564	0.873291	0.84423	0.873104	0.844507	0.848407	0.85072	0.837701	0.857797	0.867233	0.859886	0.830893	0.842748	0.852075	0.864169	0.848854	0.859314	0.864866	0.860397	0.85205	0.835248	0.827271	0.859657	0.87332	0.869579	0.869128	0.86522	0.863838	0.860336	0.864408	0.870164	0.872815	0.853828	0.846677	0.863863	0.872478	0.865729	0.864846	0.855727	0.860555	0.85944	0.866783	0.864356	0.859441	0.870661	0.864505	0.865897	0.872759
Ag_rec.Protein-A/G-HRP_0.1	0.884184	0.863806	0.882305	0.852673	0.881005	0.854658	0.86225	0.85529	0.838662	0.869259	0.873846	0.871063	0.841525	0.84339	0.866084	0.876175	0.860289	0.872913	0.874448	0.873801	0.86292	0.849929	0.840355	0.872935	0.880466	0.877593	0.88014	0.878204	0.863403	0.863795	0.881854	0.879938	0.887077	0.871503	0.862891	0.88298	0.882768	0.879702	0.878822	0.873379	0.869912	0.872548	0.876359	0.874363	0.868308	0.87369	0.874196	0.876553	0.887048
Ag_rec.Protein-A/G-HRP_0.2	0.884985	0.872167	0.884065	0.866397	0.881022	0.858336	0.865295	0.862075	0.852869	0.871071	0.876016	0.875552	0.853457	0.859973	0.867199	0.879151	0.868305	0.875313	0.876036	0.875897	0.866108	0.860564	0.84878	0.873869	0.88121	0.880128	0.881319	0.878982	0.873986	0.878806	0.87797	0.8838	0.888702	0.871447	0.864827	0.878613	0.879918	0.880213	0.878615	0.876267	0.875317	0.87662	0.879688	0.875326	0.874304	0.875754	0.87352	0.876516	0.88368
Ag_rec.Protein-A/G-HRP_0.5	0.881236	0.867939	0.878521	0.87388	0.883644	0.868283	0.867967	0.875263	0.872024	0.877271	0.87827	0.874544	0.8644	0.872443	0.857592	0.877963	0.869637	0.874478	0.869173	0.870538	0.864715	0.863247	0.852345	0.875163	0.879822	0.881185	0.872248	0.863501	0.854474	0.868331	0.869525	0.858761	0.881474	0.86295	0.845935	0.875795	0.881288	0.878343	0.876663	0.869649	0.863031	0.869162	0.873487	0.871196	0.86639	0.867889	0.867371	0.870068	0.874653
BSA_0.5	0.0074715	0.007918	0.005889	-0.006796	0.002256	-0.0029605	0.0029305	-0.0025035	-0.000374	-0.0016955	0.000832	-0.002164	0.001226	0.0032845	0.0025815	-0.001422	0.089492	0.0033075	0.007454	0.0044795	0.0019335	-0.007551	0.004891	-0.001062	-0.000469	0.0009905	0.000162	-0.0004665	0.03946	0.0213895	0.0024105	0.001286	-0.002769	0.001866	0.0028525	0.0017875	0.0012705	0.000581	-0.00095	0.001958	0.0038475	0.001534	0.0014675	0.0007145	0.0093555	0.002023	0.0036295	0.0009505	0.0019345
Biotin-Marke_2,5ÂµM_htag4	0.007833	-0.003465	3.1e-05	0.003535	-0.001131	-0.002381	0.0023715	0.013729	-0.0048365	-0.0013425	-0.003517	0.007335	0.005466	0.0514075	0.0025755	0.005839	0.0112375	0.01588	0.0046145	0.012529	0.0051975	0.13007	0.0601805	0.0304615	0.000369	0.0033105	0.0060025	0.015421	-0.005091	0.0404905	0.00173	0.001763	0.0048685	-0.001208	-0.002408	0.0012905	0.0012205	0.0012785	2.3e-05	0.0048775	-0.0029795	0.003806	-0.0035645	0.002314	-0.0013435	-0.003614	6.7e-05	0.0007745	0.000861
bovin-IgG_0.01	0.027205	0.0144775	0.017136	0.01685	0.0222	0.0153825	0.014986	0.017892	0.010037	0.043829	0.016751	0.012255	0.0123535	0.010662	0.0187765	0.0174835	0.0066135	0.001088	0.0136135	0.0160815	0.004491	0.0141675	0.033405	-0.001837	0.012716	0.0084645	0.007001	0.007885	0.0001075	0.0201005	0.008246	0.0096795	0.0123195	0.0035375	0.0012695	0.010157	0.0214075	0.015021	0.008737	0.001778	0.0034315	0.005871	0.0050515	0.0049945	0.0014795	0.00264	0.0069685	0.0044755	0.010515
bovin-IgG_0.05	0.0681075	0.063907	0.064218	0.06943	0	0.091117	0.0181365	0.067919	0.011666	0.037441	0.042783	0.02913	0.009707	0.0570745	0.007445	0.013797	0.040046	0.0242035	0.033051	0.0099635	0.02279	0.027018	0.014697	0.015278	0.014199	0.001329	0.001088	0.001345	0.068138	0.014109	0.003802	0.009223	0.008743	0.007322	0.008351	0.01286	0.017604	0.015804	0.104232	0.001239	0.003172	0.016404	0.015237	0.002234	0.003721	0.012032	0.015481	0.003204	0.006207
bovin-IgG_0.1	0.075723	0.0965415	0	0	0.513892	0.442517	0.054297	0.1036	0.055417	0.239082	0.242539	0.097645	0.13494	0.0803295	0.045452	0.062114	0	0.0518865	0.081941	0.033605	0.096412	0.073649	0.055509	0	0.089088	0.028617	0.023488	0.020111	0	0.049221	0.026558	0.037264	0.02899	0.050168	0.080553	0.072938	0	0	0.078431	0.035581	0.029433	0.0565	0.07346	0.026241	0.020285	0.028822	0.052157	0.033401	0.03676
bovin-IgG_0.2	0	0	0.268409	0	0	0.074046	0.126739	0.250275	0.18752	0.286659	0.31364	0.213755	0.119605	0.090492	0.107585	0.153164	0.443975	0.103295	0.16109	0.0978805	0.167397	0.148534	0.131289	0.269848	0.048934	0.127306	0.114389	0.077946	0	0.128559	0.100552	0.068555	0	0.133528	0.266448	0.175055	0	0.086653	0.078553	0.0935555	0.082199	0.111846	0.144451	0.0764545	0.0838375	0.060112	0.122855	0.0859895	0.0979215
bovin-IgG_0.45	0	0	0	0	0	0	0.236899	0	0.307437	0	0.430079	0	0	0	0.194788	0.283495	0.502117	0.162519	0.313864	0.234567	0.296056	0.271029	0	0.309692	0.094309	0	0	0.083936	0	0	0	0	0	0.086115	0.388479	0	0	0	0	0.230364	0.182741	0.148149	0	0.165997	0.097435	0	0	0.191269	0
goat_IgG0.01	-0.0006725	-0.000116	0.0017045	-0.0006925	-0.0031495	-0.001182	0.0007925	-0.003694	0.0009565	0.002491	-0.001927	-0.000705	-0.0007215	-0.001588	0.0011625	-0.000742	0.001659	0.003125	0.001407	-0.0012445	0.001549	0.013472	-0.003516	0.002688	0.001776	0.001383	0.0074225	0.004025	0.0806105	-0.004959	-0.000226	0.00158	-0.0006545	0.0013505	0.023731	0.0006095	0.0038695	0.0010655	0.0004195	0.000389	0.002595	0.003259	-0.000685	0.000932	0.0047805	0.010456	0.015209	0.003063	0.000852
goat_IgG0.05	-0.0103065	-0.004092	-0.000796	0.002175	-0.000775	0.0064445	0.003102	-0.0217455	0.0361285	-0.008859	-0.005488	-0.0130695	0.010198	0.028307	0.001744	-0.0040355	0.0281105	-0.003558	0.0061575	0.0335055	0.002109	0.08355	0.0185975	0.065363	0.000684	0.00832	0.0024095	0.052065	0.0613265	0.004628	-0.001252	0.0013845	0.004888	-0.0020215	0.039625	0.0065675	0.000524	0.0018675	-0.001187	0.015909	-0.0021315	-0.000277	0.0014575	0.004317	-0.0001915	0.0012375	-0.0034245	0.0043715	0.0057745
goat_IgG0.1	0.0829	0.004284	-0.0019515	0.130219	0.014448	0.0537945	0.0002795	0.160647	0.127181	0.046806	-0.0023025	0.075111	0.0953875	0.008901	0.001029	-0.0041965	0.001839	0.0513825	-0.0005715	0.0368655	0.0017735	0.031384	-0.0039105	0.00823	0.001267	6.8e-05	-0.0003455	0.026895	0.005013	0.004192	-0.00601	0.000101	0.0144645	-0.004902	0.011754	0.0003885	0.0063805	0.0435685	0.009646	0.083624	-0.006553	-0.0025095	-0.0050405	0.000644	-0.0030005	-0.002463	-0.0068975	0.001326	0.020918
goat_IgG0.2	0.10477	0.152299	0.008827	0.009402	0.031314	0.011911	0.002247	0.010766	0.002875	0.006198	0.0242295	0.006017	0.003001	0.008948	0.001155	0.0027815	0.001786	0.0019985	0.004669	0.000578	0.0004275	0.0149335	0.0013495	0.021333	0.0036275	0.0017065	0.0047425	0.00116	-0.002097	0.013642	0.0007295	0.00196	0.0997045	0.000525	0.006311	0.000537	0.0035065	0.0050315	-0.0008525	0.0018065	-0.000898	0.0493295	0.0401405	0.00095	0.0077075	0.002236	0.083628	-0.000407	0.019047
goat_IgG0.45	0.0859455	0.0573965	0.037426	0.046732	0.063576	0.0242085	0.0123615	0.053401	0.011073	0.0239695	0.016886	0.025054	0.0114255	0.028343	0.002184	0.011878	0.0070745	0.027085	0.108461	0.044322	0.0035355	0.0364555	0.006429	0.0291695	0.005011	0.069451	0.0061075	0.0127425	0.0582435	0.066068	0.001421	0.002543	0.0482675	0.002533	0.0032785	0.0020665	0.0061345	0.0106335	0.0035065	0.0002195	0.0007625	0.004722	0.001338	0.001667	0.015881	0.001125	0.002959	0.0107575	0.001213
human-IgG_0.01	0.31354	0.285549	0.334366	0.23421	0.320512	0.170495	0.195627	0.266979	0.210574	0.292001	0.288392	0.239596	0.139029	0.16087	0.19126	0.238628	0.186749	0.241017	0.273116	0.243106	0.176937	0.159822	0.12198	0.224431	0.149518	0.192251	0.174877	0.151748	0.200849	0.190818	0.146266	0.162989	0.136997	0.151613	0.152975	0.195404	0.230364	0.188684	0.161857	0.189132	0.189234	0.204347	0.209422	0.168565	0.168984	0.194223	0.16811	0.210338	0.199993
human-IgG_0.05	0.78946	0.754351	0.78597	0.7388	0.775929	0.679697	0.70954	0.744748	0.721315	0.774182	0.785916	0.74868	0.65455	0.683958	0.721129	0.74603	0.701638	0.746157	0.7446	0.743336	0.700131	0.680515	0.623261	0.73807	0.700462	0.715249	0.699648	0.677684	0.732779	0.70442	0.644231	0.680134	0.651295	0.658576	0.639661	0.701486	0.74066	0.698756	0.668974	0.749816	0.734216	0.724923	0.738805	0.71801	0.702958	0.731705	0.682083	0.734965	0.731967
human-IgG_0.1	0.845913	0.826324	0.850203	0.829065	0.83911	0.790457	0.808273	0.827943	0.809429	0.834084	0.838675	0.82714	0.774349	0.789279	0.814437	0.827112	0.809581	0.820397	0.822139	0.829954	0.808144	0.779396	0.759964	0.82095	0.808331	0.82634	0.812399	0.795407	0.816561	0.823676	0.801647	0.80543	0.797151	0.793902	0.779715	0.820828	0.834536	0.821122	0.800721	0.824404	0.823457	0.82524	0.829461	0.825932	0.82069	0.828046	0.806234	0.833707	0.836927
human-IgG_0.2	0.884903	0.873352	0.879984	0.868251	0.876968	0.847996	0.856528	0.871367	0.858899	0.869188	0.870751	0.865976	0.847647	0.857757	0.861207	0.865857	0.858391	0.862684	0.862571	0.864056	0.853011	0.843258	0.840679	0.869505	0.857342	0.871249	0.857518	0.858717	0.873737	0.86835	0.856339	0.867533	0.861307	0.86056	0.852524	0.869393	0.871922	0.872334	0.868881	0.867434	0.875285	0.873701	0.873889	0.869301	0.868433	0.871244	0.859967	0.871126	0.873329
human-IgG_0.45	0.896789	0.89449	0.896058	0.892688	0.89405	0.883073	0.887714	0.895745	0.885325	0.889697	0.889736	0.887971	0.880802	0.887376	0.882282	0.888905	0.885305	0.882013	0.883885	0.883997	0.879007	0.874988	0.877392	0.892305	0.886161	0.891685	0.877383	0.869611	0.887169	0.885579	0.886728	0.885383	0.89059	0.887323	0.881594	0.889976	0.88925	0.89048	0.891541	0.884418	0.888139	0.888367	0.884952	0.885703	0.884772	0.886631	0.88383	0.886583	0.889779
human-IgM_0.01	0.0055415	0.000237	0.005334	0.000952	-0.001373	-0.0014595	0.0063485	0.0055305	0.001216	0.002824	0	0.02957	-0.003035	-0.0103665	0.0020395	0.0021585	0.0022285	0.0029025	0.0007735	-0.000553	0.001449	0.004072	0.000983	0.0008595	0.000875	0.000416	0.0018465	0.0009885	0.0020915	-7.1e-05	0.0021025	0.0001865	0.002254	0.0005115	0.0002435	0.002119	0.0032155	0.001861	0.001047	0.0030835	0.002025	0.0036605	0.000437	0.000346	0.0069565	0.0009485	-0.0019205	0.0011365	0.00127
human-IgM_0.05	0.004054	0.017987	0.001559	0.002507	0.005859	0.0027215	0.012739	0.034302	-0.002167	0.0019915	0.010258	0.000827	0.0436135	0.0079445	-0.000872	0.001843	0.0014585	0.001367	0.0018475	0.0034245	0.0047905	-0.004441	0.0059395	0.0008035	0.0011985	0.0005155	0.0029385	0.002769	0.0030405	0.0010105	0.003351	0.0005905	0.0008195	0.0016095	0.002786	0.0018615	0.001772	0.004964	0.000386	0.0026105	0.0009405	0.0004945	0.000425	0.0025305	0.0013645	0.0036005	0.000874	0.000419	0.0011435
human-IgM_0.1	0.022367	0.003467	0.008761	0.001342	0.057577	0.0014735	0.0014805	0.010737	0.001924	0.003758	0.0130445	0.011473	0.005581	0.0015935	0.012858	0.0043305	0.003483	0.001587	0.0160235	0.0023535	0.0033485	0.0066595	0.0041075	-2.1e-05	0.016189	0.000936	0.002763	0.0024375	0.000955	0.0049165	0.0026875	0.000663	0.0043995	0.00052	0.0016215	0.001717	0.003659	0.001081	0.002441	0.0006385	0.001127	0.001401	0.002033	0.0012805	0.000784	0.0015825	0.002183	0.002756	0.015245
human-IgM_0.2	0.029393	0.0186195	0.0183285	0.0106105	0.018247	0.010867	0.0025465	0.022121	0.00305	0.008814	0.007588	0.008424	0.00266	0.00596	0.0028545	0.0080765	0.004409	0.0034565	0.0048845	0.0019465	0.0018065	0.022684	0.0091195	0.0049955	0.000802	0.0019205	0.0012265	0.0031075	0.0026995	0.0273155	0.001559	0.0008335	0.002843	0.0036895	0.002373	0.0029435	0.0044925	0.000317	0.0034405	0.003078	0.00061	0.002504	0.0016985	0.00147	0.001777	0.0017445	0.014478	0.001661	0.0035235
human-IgM_0.45	0.02043	0.0169455	0.010032	0.037595	0.040447	0.011286	0.0023075	0.0399385	0.0743925	0.0120695	0.0088095	0.0108625	0.0169065	0.0428185	0.0025795	0.0086385	0.008738	0.0118235	0.0065015	0.003431	0.0021795	0.023133	0.0473005	0.0152995	0.001489	0.001199	0.003358	0.005222	0.003216	0.047339	0.0036885	0.002086	0.008144	0.003064	0.013857	0.004408	0.001923	0.008719	0.005316	0.0007865	0.002932	0.0045375	0.002986	0.000854	0.002068	0.0013365	0.006079	0.003611	0.0019665
mouse-IgG_0.01	0.004813	0.003206	0.0012605	0.0031635	0.002456	0.0063405	0.0017585	0.0033185	0.0019055	0.000805	0.0002515	0.000633	0.002045	0.002297	0.00281	0.0010375	0.0070145	0.003535	0.00324	0.0025255	0.0037635	0.0037495	0.0021175	0.0090325	0.0009395	0.0029815	0.003523	0.0001825	-0.0002035	0.00063	0.001618	0.001589	0.0025495	0.0008235	0.003511	0.0018915	0.0011515	0.002608	0.002259	0.0023475	0.0021625	0.002438	0.001733	-2.45e-05	0.0020045	0.0005275	0.0020145	0.000359	0.0008635
mouse-IgG_0.05	0.0228107	0.00517367	0.000841667	0.00665967	0.00152967	0.00251767	0.00386433	0.00617033	0.00755733	0.004569	0.00237833	0.00311867	0.005036	0.008322	0.00272167	0.00339367	0.014427	0.00412	0.00392533	0.000275	0.00166467	0.00665167	-0.000508	0.00512667	0.00207767	0.00284367	0.00169333	0.00464467	0.000974667	0.00627367	0.000752	0.00227033	0.00335833	0.00276733	0.00511733	0.002995	0.000507	0.00232567	0.000601333	0.00116267	0.000910667	0.000969	0.00302567	0.00314233	0.001758	0.00204633	0.00348533	0.00275567	0.00203067
mouse-IgG_0.1	0.00369933	0.00544333	0.002757	0.005702	0.00185667	0.00339967	0.00203367	0.006988	0.0106293	0.00404867	0.00285767	0.00727233	0.005664	0.020216	6.76667e-05	0.00336	0.00529	0.00193567	0.00398667	0.000132667	0.000468	0.0229067	0.0112397	0.00219767	0.00273067	0.002129	0.00304567	0.00567733	-0.000253333	0.0190443	0.00166733	-0.000504	0.009035	0.00110367	0.002319	0.00166567	0.00363933	0.000654333	0.000808	0.00374033	0.00171433	0.000631	0.00378533	0.003563	0.00222533	0.004777	0.00203233	0.000128	0.001394
mouse-IgG_0.2	0.02098	0.0126007	0.00528133	0.00952533	0.0124423	0.00258867	0.00459567	0.0153093	0.004842	0.0113603	0.0110447	0.0152007	0.00916833	0.0240277	0.00224867	0.00521533	0.00491033	0.00403367	0.021964	0.00560133	0.00309333	0.0106713	0.00242333	0.00437333	0.00319133	0.000562	0.006479	0.00563233	0.00149267	0.008673	0.006023	0.00294933	0.00549933	0.00387467	0.00241133	0.000782333	0.00451	0.00263033	0.00572967	0.00400367	0.003578	0.00171867	0.00441733	0.00185567	0.004448	0.006773	0.003234	0.00117133	0.00229833
mouse-IgG_0.45	0.0303415	0.0143673	0.008312	0.0457327	0.024593	0.0219427	0.0216717	0.0265885	0.00691167	0.012537	0.0093325	0.0108175	0.0262537	0.0042105	0.005228	0.01696	0.023458	0.00674067	0.0078125	0.000466333	0.003352	0.0117143	0.00171267	0.005188	0.024004	0.00531133	0.007511	0.011381	0.000860667	0.0095735	0.016478	0.007826	0.0231517	0.00333233	0.00308233	0.00320133	0.00249467	0.0150813	0.0202843	0.005064	0.00706033	0.00400267	0.004376	0.00121433	0.017702	0.0285447	0.00700333	0.00356267	-0.000101
mouse-IgM_0.01	0.0006185	0.001216	0.000838	-0.000944	0.000792	0.000946	-0.00065	0.007979	-0.0044025	-0.0015265	-0.0006725	0.0018195	0.0019715	0.0001055	0.0019965	0.002055	0.0194745	0.002255	0.002355	0.001892	0.0001935	0.0076185	-0.0016845	-0.0007875	0.000406	0.0017845	0.0014175	0.000564	0.026926	0.0021705	0.001418	0.002702	0.0008355	-0.000553	0.0026065	0.003151	0.003485	0.015043	6.5e-06	0.0024165	0.0015705	0.0026475	0.0021685	-5.35e-05	0.0019385	0.0015985	0.0022365	-0.001983	-0.000452
mouse-IgM_0.05	0.00275	0.006032	0.001958	0.000658	-0.0013415	0.0126935	0.0023125	0.0017975	-0.002222	0.0012925	0.0121715	0.0039015	-0.0014915	0.001218	0.0009605	0.0003515	-0.0027255	0.0058415	0.00594	0.0020235	0.0019105	0.0028955	0.006319	-0.000309	0.000337	0.0027735	0.0019915	0.001809	0.014704	0.004233	0.0025345	0.001382	0.000736	0.0247905	0.000233	0.0048405	0.0010125	-0.0005575	0.02233	0.001262	0.0026555	0.002749	0.007984	0.001494	0.0028385	0.002138	0.0030445	0.004826	0.0020835
mouse-IgM_0.1	-0.00158	0.0170925	-0.000285	0.052337	0.0022795	0.014706	0.007247	0.0298065	0.055063	-0.0017535	0.0034795	0.0062965	0.022705	0.036567	0.0020105	-0.001001	0.007719	0.003762	0.0179155	0.001637	0.0005595	0.0010965	0.0032285	0.021904	0.0002005	-3.95e-05	0.0057225	-0.0040925	0.0349985	0.0690215	0.003497	0.002691	-5.5e-05	0.0017425	0.015673	0.0030435	0.001613	0.0034795	-0.0017435	-0.0001045	0.000476	0.001603	0.015099	0.000576	0.0040575	0.003733	0.006833	0.003185	0.0027265
mouse-IgM_0.2	0.0030245	0.070122	0.008533	0.040111	0.003249	0.0137555	0.0248815	0.0081015	0.020647	0.0258345	0.0069525	0.026293	0.053379	0.004117	0.004073	0.009431	0.0074155	0.0023345	0.070641	0.003603	0.0001575	0.005343	0.0005925	0.0261025	0.002607	0.081782	0.0279655	0.006963	0.0166325	0.045952	-0.001336	0.006394	0.00089	0.002448	0.0050345	0.0084735	0.0045295	0.008697	-0.001634	0.00926	-0.0007485	0.002464	0.0734055	0.005255	0.0234505	0.0005105	0.0305325	0.003427	0.003737
mouse-IgM_0.45	0.039887	0.106061	0.0168325	0.121966	0.0104675	0.093382	0.0438455	0.060396	0.022302	0.081616	0.014398	0.047565	0.121934	0.034007	0.0093555	0.0558495	0.014634	0.0139745	0.128941	0.0167495	-0.000961	0.031753	0.019976	0.030401	0.0021725	0.006138	0.0905355	0.0288805	0.0858015	0.063151	0.004845	0.003247	0.0719325	0.0024315	0.006359	0.0268265	0.0025505	0.055313	0.001387	0.0544275	0.0074815	0.0048755	0.188506	0.0017215	0.066611	0.011862	0.0712345	0.025411	0.005807
pig_IgG_0.01	0.0042085	0.0012245	0.002755	0.002474	-0.0002675	0.0018735	0.0013925	0.003016	-0.002633	0.005016	0.0002975	-0.0006095	0.00241	0.000268	0.0026045	0.002585	0.002614	0.0022385	0.0032735	0.001317	0.0035025	0.001106	0.0022975	0.000427	0.0014035	0.000891	0.0007505	0.0009385	2.85e-05	0.0076255	0.0016845	0.000709	0.0037865	0.0001475	0.0040775	0.0028365	0.0023905	0.0021805	0.0040785	0.0013735	0.0009035	0.0031465	0.0008905	0.002184	0.0019705	0.0026215	0.0009885	0.0017795	0.0016435
pig_IgG_0.05	0.189374	0.130461	0.068462	0.0978325	0.061315	0.0422975	0.0502235	0.118307	0.047381	0.0554755	0.054765	0.044444	0.0297605	0.0402725	0.0306795	0.121356	0.0314265	0.0283945	0.0945705	0.057602	0.0107215	0.0138735	0.0041755	0.0254565	0.03234	0.0722345	0.105096	0.0589515	0.066943	0.10249	0.0403015	0.0641645	0.002774	0.0035275	0.004321	0.0036245	0.061712	0.101665	0.0328175	0.017716	0.023172	0.004747	0.009959	0.0098795	0.0211005	0.006958	0.038255	0.02381	0.005758
pig_IgG_0.1	0.542841	0.076923	0	0.37903	0	0	0.323109	0.443498	0.030993	0	0	0	0.050236	0.074853	0.032549	0.047289	0.091567	0.0903765	0.081964	0.138547	0.0417785	0.056895	0.0141885	0.0787845	0.031191	0.013811	0.01131	0.016844	0.011215	0.020086	0.012229	0.006297	0.011285	0.0869115	0.033668	0.031626	0.139452	0.057545	0.223333	0.100287	0.114608	0.0756755	0.12318	0.105273	0.064888	0.027057	0.134995	0.0990285	0.031422
pig_IgG_0.2	0.728652	0	0.532526	0.584565	0.588912	0.485675	0	0.683959	0	0.537075	0.576164	0	0	0	0	0	0.080975	0.199686	0	0.261982	0.134368	0.150794	0.055034	0.19572	0	0.060279	0.066139	0.082002	0.085899	0.08159	0.061548	0.069649	0.072958	0	0.130952	0.186476	0.256718	0	0.297865	0.436772	0	0	0	0.077586	0	0.0949	0	0	0.193387
pig_IgG_0.45	0.801157	0.639662	0.648694	0.693686	0.703553	0.665469	0.602213	0.750563	0	0.656404	0.675135	0.636191	0	0.621854	0	0	0	0.307901	0.505228	0.439539	0	0.24285	0.153268	0.413965	0.545721	0	0	0	0.40875	0.271246	0	0	0	0	0.269517	0.356251	0.44375	0.328099	0.39136	0.514821	0.251561	0.263553	0.339996	0	0	0	0.441446	0.311155	0.359862
sheep_IgG_0.01	0.004872	0.0881745	0.040446	-0.000899	0.051154	-0.001758	0.0006925	0.0072635	0.001745	0.0027475	0.00189	0.0017765	0.00151	0.0010725	0.035355	0.00487	0.03952	-8.2e-05	0.0024465	0.005211	0.0035295	0.0310615	0.0237905	0.0215275	0.00204	0.004464	0.002532	0.0020445	0.002168	0.0052705	0.002032	0.00305	-0.0003885	0.028066	-0.002208	0.003078	0.0017625	0.0616255	0.0011885	0.002381	0.001371	0.0575555	0.002237	0.0012885	0.003499	0.002304	0.0141925	0.0016755	0.001965
sheep_IgG_0.05	0.003344	0.002219	0.0639815	0.075849	0.09531	0.0145625	0.0061885	0.015555	0.085941	0.034041	0.0228195	0.016646	0.0097515	0.009876	0.0072065	0.051614	0.235448	0.007207	0.142894	0.088722	0.033853	0.058387	0.0087745	0.128466	0.0205575	0.001029	0.000605	0.0854515	0.004667	0.10819	0.0235795	0.046064	0.003416	0.049392	0.078926	0.069649	0.102911	0.082565	0.0125645	0.055069	0.049313	0.0138815	0.0115715	0.0110355	0.0009035	0.002	0.0312915	0.002427	0.0354225
sheep_IgG_0.1	0.0082765	0.0257435	-0.0081335	0.002397	0.004423	0.0031735	-2.4e-05	0.0015295	0.004834	0.0033665	0.000205	0.0008005	0.0013575	0.002669	0.0022545	0.0040825	0.074755	0.002376	0.0027735	0.0020075	0.005072	0.037939	0.0023875	0.0112255	0.002563	0.0009435	0.0030445	0.0017445	0.0380315	0.0002185	0.002835	0.0037775	0.000149	0.00537	0.036793	-0.0017755	0.0001075	-0.000354	0.000888	0.002539	0.002873	-0.000236	0.0024335	0.0024505	0.002012	0.0031215	-0.0007605	0.0017815	0.002012
sheep_IgG_0.2	0.0107285	0.0023145	-0.0018755	0.016753	-0.000242	-0.0010975	0.005193	0.014929	0.0013175	0.0028735	0.0048225	0.0013985	-0.000516	0.00372	0.0050575	0.008191	0.0915465	0.004604	0.006219	0.000902	0.006002	0.066399	0.0021265	0.008671	0.0021545	0.0009865	0.0038115	0.0018195	0.0050735	0.012266	0.003867	0.001846	-0.000907	-5.6e-05	0.0091095	0.0026615	0.0028805	0.0045175	0.0011075	0.0019245	0.0011935	0.0095085	0.0037385	0.001397	0.003005	0.009272	0.0073075	0.0049055	0.0033895
sheep_IgG_0.45	0.042197	0.040776	0.0113865	0.083683	0.0203315	0.0373295	0.013387	0.046702	0.009773	0.011094	0.0219285	0.0787985	0.0053915	0.099489	0.0047305	0.0119685	0.059867	0.0180895	0.0141355	0.005795	0.006442	0.0720695	0.0622185	0.014147	0.001409	0.0131725	0.017157	-0.0009655	0.0113565	0.007084	0.024927	0.004032	-0.0016935	0.0072845	-0.0009685	0.012271	0.007548	0.01418	0.007846	0.003175	0.00234	0.004961	0.002919	0.0023125	0.0118535	0.033632	0.0078705	0.00999	0.001047
[truncated: 122 more columns]

## Sheet: all controls
Signal intensities of all control blood sera ; Kohler et al. PLOS NTD 2016
Healthy, endemic Ubon Ratchathani
Healthy, non-endemic, Bangkok
Healthy, endemic, Diabetes, Ubon Ratchathani
Healthy, non-endemic, Greifswald, Germany
Other bacteremia/fungemia, non-endemic, Greifswald, Germany
substance_name	04-B.271420416069_2_U001_Healthy, endemic Ubon	04-C.271420416069_3_U002_Healthy, endemic Ubon	04-D.271420416069_4_U003_Healthy, endemic Ubon	04-E.271420416069_5_U004_Healthy, endemic Ubon	04-F.271420416069_6_U005_Healthy, endemic Ubon	04-G.271420416069_7_U006_Healthy, endemic Ubon	04-H.271420416069_8_U007_Healthy, endemic Ubon	05-A.271420516069_1_U008_Healthy, endemic Ubon	05-B.271420516069_2_U009_Healthy, endemic Ubon	05-C.271420516069_3_U010_Healthy, endemic Ubon	05-D.271420516069_4_U011_Healthy, endemic Ubon	05-E.271420516069_5_U012_Healthy, endemic Ubon	05-F.271420516069_6_U013_Healthy, endemic Ubon	05-G.271420516069_7_U014_Healthy, endemic Ubon	05-H.271420516069_8_U015_Healthy, endemic Ubon	06-A.271420616069_1_U016_Healthy, endemic Ubon	06-B.271420616069_2_U017_Healthy, endemic Ubon	06-C.271420616069_3_U018_Healthy, endemic Ubon	06-D.271420616069_4_U019_Healthy, endemic Ubon	06-E.271420616069_5_U020_Healthy, endemic Ubon	06-F.271420616069_6_U021_Healthy, endemic Ubon	06-G.271420616069_7_U022_Healthy, endemic Ubon	06-H.271420616069_8_U023_Healthy, endemic Ubon	07-A.271420716069_1_U024_Healthy, endemic Ubon	07-B.271420716069_2_U025_Healthy, endemic Ubon	04-B.273171416069_2_U026_ 1:1000_healthy Ubon	04-C.273171416069_3_U027_ 1:1000_healthy Ubon	04-D.273171416069_4_U028_ 1:1000_healthy Ubon	04-E.273171416069_5_U029_ 1:1000_healthy Ubon	04-F.273171416069_6_U030_ 1:1000_healthy Ubon	04-G.273171416069_7_U031_ 1:1000_healthy Ubon	04-H.273171416069_8_U032_ 1:1000_healthy Ubon	05-A.270840116069_1_U033_ 1:1000_healthy Ubon	05-B.270840116069_2_U034_ 1:1000_healthy Ubon	05-C.270840116069_3_U035_ 1:1000_healthy Ubon	05-D.270840116069_4_U036_ 1:1000_healthy Ubon	05-E.270840116069_5_U037_ 1:1000_healthy Ubon	05-F.270840116069_6_U038_ 1:1000_healthy Ubon	05-G.270840116069_7_U039_ 1:1000_healthy Ubon	05-H.270840116069_8_U040_ 1:1000_healthy Ubon	06-A.270840316069_1_U041_ 1:1000_healthy Ubon	06-B.270840316069_2_U042_ 1:1000_healthy Ubon	06-C.270840316069_3_U043_ 1:1000_healthy Ubon	06-D.270840316069_4_U044_ 1:1000_healthy Ubon	06-E.270840316069_5_U045_ 1:1000_healthy Ubon	06-F.270840316069_6_U046_ 1:1000_healthy Ubon	06-G.270840316069_7_U047_ 1:1000_healthy Ubon	06-H.270840316069_8_U048_ 1:1000_healthy Ubon	07-A.270840516069_1_U049_ 1:1000_healthy Ubon
1xPBS/20mM Trehalose	0.00518	0.0025615	0.001352	-0.0002995	0.0019065	0.0019195	0.001054	0.000887	0.0012865	0.002449	0.0016125	0.002544	0.0126345	0.001815	0.001728	0.000851	0.015172	0.0006535	0.0455875	0.0014385	0.0014845	0.0011	0.001607	0.000853	0.001694	0.001769	0.00152	0.0019205	-0.000256	0.001995	0.0028175	0.0020495	0.0034445	0.0022385	0.001896	0.003099	0.0021775	0.0023815	0.001009	0.002569	0.0017125	0.0029575	0.0023865	0.003608	0.0024015	0.0014395	0.001882	6.55e-05	0.0011135
Ag_BPSL0280_0.01	0.00286067	0.001176	0.00231633	0.00162567	0.00181233	0.000667667	-7.36667e-05	0.00109767	0.00181333	0.00223167	0.00132933	0.00140633	0.000473333	0.00116333	0.000238	0.000454667	0.000568	0.000512667	0.003467	0.001196	0.00111967	0.00134167	0.000413	0.001451	0.002013	0.000897333	0.00291533	0.001248	0.00179367	0.002954	0.00105533	0.00248033	0.00188533	0.002617	0.000365667	0.00210467	0.0230993	0.00213567	0.000377667	0.00107533	0.00299433	0.00113033	0.001984	0.000597667	0.00203933	0.000624	0.00198033	0.000598	0.000900667
Ag_BPSL0280_0.05	0.00206267	0.00369567	0.00298	0.00307133	0.00179367	0.00146633	0.00428767	0.00113733	0.00171267	0.000735667	0.001496	0.00358033	0.000954667	0.001916	0.00369767	0.0194943	0.00520633	0.00337733	0.00317733	0.00199033	0.001139	0.001597	0.00122767	0.002281	0.00171233	0.000566	0.000539667	0.00244967	0.00147867	0.00233467	0.00170533	0.00221967	0.00235733	0.001645	0.001271	0.002731	0.000650667	0.00375867	0.00134633	0.024755	0.000170667	0.002271	0.00273633	0.00257267	0.00298433	0.00162267	0.00353367	-0.000147667	0.000636
Ag_BPSL0280_0.1	0.00300933	0.00472767	0.003158	0.00786567	0.01055	0.00370067	0.00421933	0.00185	0.00287467	0.001505	0.00228733	0.00283167	0.00214867	0.002047	0.00277267	0.0405487	0.012308	0.001068	0.00180033	0.000932667	0.00195733	0.00176767	0.00118467	0.00108233	0.003233	0.00628167	0.00264633	0.00187633	0.00171067	0.00180933	0.002131	0.00323833	0.001702	0.001631	0.000834	0.000824	0.00249767	0.00374633	0.00138567	0.06539	-7.36667e-05	0.00195467	0.00165867	0.001554	0.00220467	0.000720667	0.006869	0.00547433	0.002318
Ag_BPSL0280_0.2	0.004308	0.004655	0.00317967	0.007748	0.001902	0.00201633	0.004316	0.001838	0.00240833	0.003468	0.00568433	0.00931333	0.002851	0.001705	0.00413933	0.0388353	0.005407	0.000927333	0.00126467	0.000866667	0.00120633	0.00324433	0.00127133	0.001464	0.002258	0.00867567	0.00273967	0.012678	0.00260467	0.002561	0.002555	0.000538	0.00307	0.00289033	0.000900333	0.000825	0.00480033	0.00296633	0.00556467	0.0493893	0.00143733	0.00165533	0.00374533	0.0158403	0.002947	0.002788	0.004561	0.011465	0.002007
Ag_BPSL0280_0.45	0.00970167	0.00735967	0.003578	0.0121057	0.00398233	0.000249	0.00399167	0.00206533	0.002335	-2.33333e-06	0.007982	0.010191	0.00100933	0.0205363	0.004778	0.0424037	0.000963667	0.00230067	0.00163733	0.004652	0.001997	0.00821733	0.002226	0.00152033	0.003143	0.0208553	0.001725	0.022868	0.00288633	0.00322133	-0.000726667	0.00179633	0.00216367	0.00356467	0.00191567	0.00517467	0.003971	0.00385367	0.00261267	0.07274	0.003302	0.00134133	0.002188	0.0458473	0.00137767	0.003947	0.00556567	0.00238433	0.00311967
Ag_BPSL1445_0.01	0.00130867	0.001439	0.00296933	0.00267833	0.00212733	0.001571	0.002125	0.00157233	0.00129533	0.00315433	0.001713	0.000914	-0.000297333	0.00188667	0.001394	0.008138	0.00737667	0.00271433	0.000180667	0.002211	0.00268833	0.00126	0.00182233	0.00149	0.000957333	0.00189367	0.00155133	0.000680667	0.00157733	0.00240467	0.00387433	0.000562333	0.00135433	0.00274867	0.00161233	0.00226867	0.00196933	0.000340333	0.00178767	0.002692	0.00186067	0.00141533	0.00165633	0.000274333	0.000823667	0.00145733	0.00481033	0.00254333	0.009133
Ag_BPSL1445_0.05	0.00219533	0.000544333	0.00158633	0.00129133	0.000652333	0.00182833	0.00100567	0.000602333	0.00274733	0.00143667	0.00124033	0.00819167	0.002095	0.002027	0.00732667	-0.000431667	0.00179933	0.00135033	0.00376367	0.000897667	0.00122067	0.000970333	0.001116	0.001353	0.00235267	0.00204	0.00329467	0.00789733	0.00339833	0.00179167	0.00144833	0.00271	0.003073	0.00267667	0.002665	0.00102833	0.001184	0.00241533	0.000365333	0.002345	0.000982667	0.00169	0.00279933	0.002794	0.00125133	0.00169	0.00088	0.00371167	0.000525333
Ag_BPSL1445_0.1	0.00308433	0.000690667	0.00266567	0.003044	0.001488	0.00558733	0.00136167	0.001686	0.00315367	0.00204033	0.000437667	0.00786567	0.00220267	0.000752	-0.00147067	0.004521	0.00370867	0.00171333	0.00234633	0.00141133	0.00226567	0.0001705	0.000708333	0.0024	0.00200333	0.00264867	0.00117633	0.00244433	0.00136867	0.00164533	0.00274533	0.000845667	0.000668333	0.00199167	0.003299	0.00129033	0.00235833	1.86667e-05	0.001232	0.00246133	0.00238133	0.00295833	0.00163867	0.00343467	0.000466333	0.002733	0.000990333	0.002402	0.00219933
Ag_BPSL1445_0.2	0.001576	0.002949	0.00182067	0.00254333	0.00183233	0.007907	0.00275	0.00409433	0.003167	0.00328933	0.003228	0.0106427	0.00218433	0.001647	0.0158623	0.010402	6.16667e-05	0.000284	0.00138	0.00220167	0.001268	-0.0006045	0.00280433	0.001067	0.00278433	0.003074	0.00280967	0.0118337	0.00248433	0.00243633	0.00188433	0.001957	0.00471733	0.00423067	0.00460033	0.00481933	0.00216267	0.002264	0.00111833	0.00481633	0.00227567	0.00228533	0.00119567	0.0145023	0.00249233	0.001981	0.002203	0.004006	0.003142
Ag_BPSL1445_0.45	0.007742	0.002601	0.00124633	0.0310173	0.00444333	0.0016425	0.001507	0.002314	0.00616967	0.00383667	0.00395133	0.016399	0.00210167	0.000971	0.0128967	0.04007	0.000109333	0.00206533	0.00186867	0.00244133	0.002247	0.0111523	0.0230023	0.00159233	0.003729	0.002738	0.003324	0.0574757	0.00259767	0.00178833	0.001426	0.00191133	0.001582	0.00269433	0.00230367	0.003283	0.00307367	0.003353	0.000914667	0.00461333	0.002417	0.003987	0.002355	0.0321507	0.00103067	0.003294	0.00280733	0.001649	0.001138
Ag_BPSL1661-1001_0.01	0.001484	0.000628333	0.0278087	0.002502	0.00273567	0.00243933	-0.000401	0.000611667	0.002849	0.00156067	0.00140533	0.00137033	0.002966	0.00224467	0.00570467	0.00289933	0.00303067	0.001467	6.23333e-05	0.00129967	0.000615333	0.0283363	0.001343	0.00427033	0.00138667	0.003431	0.00344533	0.00340833	0.000943333	0.000327667	0.00327233	0.00366	0.00201933	0.00125833	0.000664667	0.00185967	0.00257567	0.00234767	0.00350967	0.000592333	0.00134833	0.001576	0.00433767	0.00180367	-2.3e-05	0.000905	0.002104	0.001861	0.001694
Ag_BPSL1661-1001_0.05	0.00196067	0.000678667	0.00271133	0.000856667	0.00277333	0.0194037	0.00230333	0.00144833	0.00195	0.00156867	0.00253567	0.00674867	0.000655	0.002767	0.00745867	0.002945	0.00411367	0.00159867	0.00219467	0.002012	0.000447	0.000657333	0.00198467	0.00280733	0.00106367	0.001727	0.00204	0.00339867	0.00194533	0.00318333	0.00233167	0.002073	0.00209267	0.002171	0.000997667	0.002073	0.002869	0.002571	0.00338033	0.000509333	0.001542	0.00247267	0.00202033	0.003337	0.002094	0.00273267	0.00307733	0.00185933	0.00231633
Ag_BPSL1661-1001_0.1	0.00183167	0.00286233	0.00242333	0.002826	0.00161633	0.0012395	0.002021	0.002607	0.00102867	0.001842	0.003141	0.000742	0.00333967	0.002325	0.000650333	0.001866	0.014387	-0.000287333	0.001875	0.00156667	0.00229233	0.000885	0.00269033	0.001391	0.001132	0.000968	0.00287067	0.00120567	0.002303	0.00342667	0.00358733	0.00289967	0.002304	0.002093	0.002384	0.00156633	0.00254567	0.00223233	0.001139	0.00386267	0.002737	0.00272067	0.00247567	0.001431	0.002908	0.00251667	0.003542	0.002289	0.001639
Ag_BPSL1661-1001_0.2	0.000626667	0.00149267	0.004599	0.000843667	0.00391967	0.001354	0.00209	0.00228767	0.00146833	0.00191733	0.003317	0.001907	0.001681	0.00133467	0.000934	0.00172033	0.000365333	0.001005	0.00219167	0.00330967	0.001498	0.001313	0.000972	0.00122867	0.000685333	0.001588	0.00199733	0.00218267	0.00227467	0.001644	0.00113933	0.000919667	0.00141667	0.00217167	0.00102433	0.00165567	0.001503	0.000647333	0.000884	-0.000212	0.0159677	0.001726	0.00151167	0.023169	0.00171167	0.00247267	0.000645333	0.00290933	0.00187733
Ag_BPSL1661-1001_0.45	0.00263367	0.00216	0.008333	0.00108433	0.00197333	0.00320633	0.00201133	0.000269	0.000736667	0.001702	0.00172	0.002444	0.00108467	0.00134833	0.00189067	0.000968667	0.002535	0.00181667	0.00123667	0.000832333	0.00650967	0.00181733	0.001987	0.00256967	0.00129033	0.00221933	0.00199733	0.00304833	0.00229767	0.00134867	0.00259867	0.00237433	0.001968	0.002245	0.00172833	0.00133467	0.00059	0.001658	0.001195	0.00265033	0.000189667	0.002001	0.00371533	0.0200677	0.000993	0.001609	0.000918	0.001895	0.001266
Ag_BPSL1661-1002_0.01	0.000677	0.002467	0.00163533	0.00097	0.000968667	0.002947	0.000436667	0.002937	0.000826333	0.0011	0.00148933	0.00240233	0.00242833	0.00197	0.000437	0.00139933	0.00173533	0.000904667	0.00181333	0.00229133	0.00279733	0.00241067	0.00252167	0.000755333	0.00142467	0.00111733	0.001969	0.0193467	0.00210267	0.000746333	0.0102707	0.00207133	0.001013	0.00232867	0.000272667	0.00182167	0.00152367	0.002196	0.00107467	0.00196633	0.00225533	0.002138	0.0321967	0.000691333	0.005205	0.001988	0.00269267	0.00125833	0.00188533
Ag_BPSL1661-1002_0.05	0.003668	0.00353533	0.00222833	0.00478067	0.001602	0.00214233	0.0106133	0.000543333	0.001438	0.002157	0.00161833	0.00178633	0.00184033	0.0024	0.00194567	0.022318	0.00125933	0.002359	0.003321	0.006814	0.00246133	0.000843	0.003378	0.000872667	0.001385	0.00171833	0.000768	0.00264533	0.00155633	0.00213433	0.001159	0.000386333	0.00351367	0.001098	0.001612	0.000764333	0.002146	0.001145	0.00691567	0.0224013	0.002161	0.00299967	0.001787	0.00264433	0.00331967	0.00171133	0.00187967	0.00250733	0.00129733
Ag_BPSL1661-1002_0.1	0.00661667	0.003911	0.00224733	0.013253	0.003514	0.002023	0.002598	0.000685	0.00360367	0.00102933	0.00324533	0.00586533	0.002419	0.000956667	0.00277733	0.0227337	-0.000222	0.00226133	0.00150667	0.000532667	0.00190867	0.00188367	0.00321933	0.00214433	0.00130433	0.00802733	0.00811467	0.000216	0.000891667	0.002557	0.00288567	0.00248933	0.00257533	0.001045	0.00203733	0.00180233	0.002089	0.002674	0.00215267	0.029792	0.00125467	0.00316933	0.00204833	0.00117867	0.00275567	0.00183233	0.002453	0.00178767	0.00177167
Ag_BPSL1661-1002_0.2	0.005852	0.00413233	0.00199067	0.0112917	0.00140833	0.001478	0.00183633	0.001184	0.00440033	0.00113433	0.004615	0.00915733	0.00111767	0.00189067	0.00172267	0.024201	0.00148933	0.001949	0.000814667	0.00198533	0.00215633	0.000755667	0.002423	0.002146	0.00246167	0.007446	0.000533333	0.00103633	0.002028	0.002425	0.00285467	0.00217033	0.00450167	0.000922667	0.00194933	0.00230233	0.001214	0.002904	0.00141267	0.0352163	0.0117123	0.00305633	0.00124633	0.002757	0.002421	0.00373067	0.00210333	0.002619	0.00228567
Ag_BPSL1661-1002_0.45	0.00842133	0.005826	0.00110267	0.014685	0.00133433	0.00246433	0.00247733	0.0323597	0.000866667	0.002928	0.00560167	0.014789	0.002874	0.001571	0.00028	0.0230407	0.000812	0.001743	0.001336	0.000795	0.00176533	0.000553667	0.00132233	0.001828	0.00203667	0.0121327	0.00292733	0.00277467	0.00522967	0.00163733	0.002648	0.001852	0.002071	0.00345	0.00254633	0.001846	0.00234667	0.00218533	0.00094	0.0504617	0.00180333	0.00432733	0.000760667	0.002756	0.002585	0.000965667	0.00121867	0.00242833	0.00227867
Ag_BPSL2030_0.01	0.00114967	0.002219	0.00170533	0.00303733	0.001721	0.000858333	0.00252667	0.002695	0.00112533	0.001355	0.003472	-0.000779	0.00125767	0.001863	0.001193	0.00218933	0.000508	0.00110733	0.005235	0.002563	0.000777	0.000254333	0.00146733	0.00221433	0.00187967	0.000243	0.00428433	0.002731	0.00153333	0.00321467	0.00169467	0.00173933	0.0207143	0.00318567	0.00233833	0.00279267	0.00303267	0.000825333	0.002104	0.001264	0.000671333	0.00209267	0.0165753	0.00906167	0.00128667	0.00270367	0.00176233	0.001184	0.00120967
Ag_BPSL2030_0.05	0.0112617	0.018702	0.000168333	0.018649	0.002151	0.00109433	0.00232067	0.00253267	0.00238767	0.00207367	0.0160397	-0.000592667	0.00316333	0.00531733	0.000168333	0.046985	0.00148033	0.00210533	0.003808	0.000591333	0.0272007	0.000967	0.00185533	0.00611933	0.008164	0.00720833	0.010409	0.087872	0.002404	0.000306	0.00193467	0.00208867	0.0619203	0.0287457	0.00229467	0.0153457	0.0354897	0.00392633	0.00131333	0.003342	0.0160223	0.00335167	0.007872	0.141198	0.001665	0.007968	0.00401367	0.001209	0.001442
Ag_BPSL2030_0.1	0.0318417	0.055262	0.00312	0.048735	0.00244567	0.00473367	0.00371633	0.009054	0.0141867	0.002254	0.0665483	0.0327587	0.0180027	0.0317337	0.006225	0.097176	0.00248	0.005803	0.007061	0.002481	0.012651	0.009277	0.018557	0.00155267	0.0303003	0.0366133	0.0439833	0.127337	0.021289	0.00166533	0.00158267	0.00733133	0.065354	0.0392583	0.00279533	0.0305443	0.0712153	0.011691	0.003936	0.0208963	0.0650997	0.020397	0.023104	0.192734	0.00260433	0.0220977	0.0146013	0.000808	0.00203
Ag_BPSL2030_0.2	0.0558927	0.108456	0.0123187	0.0855927	-0.000231333	0.00999533	0.0117043	0.018917	0.0243997	0.002376	0.124048	0.0468287	0.0309673	0.059988	0.0125437	0.138069	0.000416667	0.01005	0.0125083	0.008845	0.0218273	0.0264797	0.029414	0.00551233	0.056952	0.0646483	0.077985	0.141238	0.039144	0.00277633	0.00219667	0.0145127	0.067135	0.0560907	0.00484233	0.0387933	0.103776	0.031688	0.0166027	0.0586553	0.12138	0.036449	0.0449703	0.212444	0.00796267	0.0379123	0.029504	0.00275667	0.00377767
Ag_BPSL2030_0.45	0.0978033	0.157611	0.0269183	0.136054	0.00335533	0.016968	0.0347847	0.0321697	0.0295863	0.002091	0.203613	0.105222	0.049188	0.0956533	0.034488	0.224192	0.00228267	0.0196153	0.0202623	0.013905	0.032121	0.0527117	0.039584	0.00850733	0.0794473	0.120301	0.139159	0.150952	0.0577753	0.003144	0.00272467	0.0245547	0.081964	0.0836933	0.018997	0.059023	0.146022	0.0604747	0.0321897	0.183616	0.182162	0.0655767	0.069493	0.243898	0.01261	0.047643	0.060801	0.01694	0.021645
Ag_BPSL2096_0.01	0.0118673	0.002356	0.00216833	0.00540033	0.00313933	0.00217433	0.00129633	0.002316	0.00185467	0.00108067	0.002127	0.440319	0.145777	0.00357867	0.00251833	-8.33333e-05	0.003468	0.002273	0.000589667	0.001841	0.002064	0.002705	0.00201633	0.00209	0.002079	0.00220433	0.00158	0.041917	-0.000312	0.00237333	0.00223967	0.00651533	0.00309267	0.00485133	0.00265433	0.00203633	0.00100333	0.00206333	0.00231133	0.00112533	0.00147567	0.00272767	0.000998333	0.002099	0.002368	-4.33333e-06	-9.16667e-05	0.001627	0.00275867
Ag_BPSL2096_0.05	0.031544	0.002954	0.00147367	0.002282	-0.000191333	0.000815667	0.001013	0.0264647	0.00252433	0.00217033	0.002011	0.789909	0.481037	0.000672333	0.004619	0.000548333	0.00213933	0.001539	0.00173367	0.00265367	0.00122367	0.00243867	0.00169233	0.001112	0.002306	0.00412367	0.00191467	0.161447	0.00503333	0.001321	0.00204367	0.000985667	0.001864	0.0494317	0.000452	0.00141833	0.00226033	0.00133133	0.00134867	0.000569	0.00202367	0.002282	0.00187967	0.00322733	0.000967667	0.000769	0.00191567	0.00141767	0.000941333
Ag_BPSL2096_0.1	0.045322	0.00133567	0.002039	0.00357	0.00366233	0.001511	0.00108967	0.0597837	0.00295867	0.001251	0.00102967	0.839719	0.640978	0.00114067	0.00224567	0.001109	0.00583467	0.000809	0.00640433	0.000890333	0.00232833	0.003118	0.001597	0.00259267	0.007778	0.003257	0.005076	0.259175	0.00376633	0.00368133	0.00203767	0.00237367	0.012317	0.106081	0.0149713	0.00351533	0.0127893	0.00330033	0.011453	0.0236153	0.00269467	0.002688	0.00209933	0.00134867	0.002414	0.00204933	0.00172533	0.00108433	0.00116267
Ag_BPSL2096_0.2	0.0497613	0.00222033	0.0112483	0.0104513	0.00266367	0.00165433	0.00309433	0.0864647	0.00164267	0.00162233	0.00471533	0.848909	0.684332	0.00208467	0.00314933	0.00283367	0.002068	0.002908	0.017494	0.00139833	0.00263833	0.000854667	0.00238667	0.004083	0.0149363	0.002404	0.00714767	0.307654	0.001909	0.00232833	0.010845	0.00584333	0.0110117	0.11385	0.00635567	0.00265333	0.0142047	0.005273	0.00506567	0.003542	0.00385767	0.002895	0.002209	0.00236033	0.00242167	0.00262733	0.00101767	0.00257267	0.003807
Ag_BPSL2096_0.45	0.0701033	0.006709	0.0183353	0.0167977	0.005899	0.0131597	0.00381433	0.118815	0.003978	0.00481833	0.0185577	0.851391	0.704369	0.00192333	0.0100203	0.0124497	0.00968767	0.00749633	0.0317357	0.0144197	0.00216833	0.00324333	0.007387	0.016331	0.0347283	0.00312833	0.0107303	0.332091	0.00300467	0.003776	0.041496	0.003548	0.01902	0.11916	0.0148573	0.00642967	0.0275793	0.008618	0.00528433	0.00657867	0.00633133	0.00298767	0.002253	0.00258833	0.00299267	0.007017	0.003198	0.004653	0.0122363
Ag_BPSL2096_Histag_0.01	0.0023855	0.0020245	0.0017415	0.0031995	0.003527	0.001513	0.001609	0.000229	0.000974	0.00244	0.00296	0.0098185	0.0023735	0.0018355	0.0091235	0.000979	0.0016715	0.0001365	0.0040115	0.001735	0.0003315	0.001687	0.0015625	0.0013555	0.000178	0.0010025	0.0024095	0.003298	0.002451	0.003197	-0.000353	0.0035675	-0.0008745	0.0021315	0.002234	0.001286	0.0044325	0.0028675	0.002078	0.002262	0.003508	0.002687	0.000326	0.001544	0.001508	0.0004895	0.0020745	-0.0001935	0.000972
Ag_BPSL2096_Histag_0.05	0.001773	0.00212	0.002114	0.00157	0.0013685	0.002053	0.001052	0.0017585	0.0006395	0.0027085	0.0007455	0.133067	0.0270535	0.001464	0.0012795	0.0007255	0.0133815	0.001969	0.0022725	0.0018175	0.001247	0.003218	0.0029535	-0.0020085	0.000986	0.002149	0.002679	0.008603	0.002223	0.0010705	0.001375	0.0023915	0.0021075	0.001794	0.002198	0.003471	0.001201	0.003095	0.001971	0.0013235	0.001495	0.0020875	0.001349	0.00135	0.0019585	-0.0001975	0.0023285	0.0017085	0.0017155
Ag_BPSL2096_Histag_0.1	0.0162285	0.002573	0.0012595	0.001357	0.002242	0.0021205	0.001236	0.002632	0.005675	0.001381	0.0036465	0.482447	0.132886	0.001702	0.000784	0.000918	0.00078	0.0016585	0.001029	0.0026115	0.0015095	0.00131	0.002869	-0.000792	0.0016	0.001989	0.002269	0.036052	0.0024335	0.001132	0.000911	0.0007695	0.000749	0.0030465	0.0015825	0.0029025	0.0011775	0.001963	0.001654	0.0038985	0.0035775	0.002083	0.0016445	0.0005855	0.0014145	0.001401	0.0010955	0.001417	-0.000442
Ag_BPSL2096_Histag_0.2	0.0224655	0.001441	0.0015165	0.0149595	0.002373	0.00117	0.0639745	0.0143855	0.000945	0.001116	0.002735	0.707844	0.317964	0.0006135	0.001132	0.001725	0.0024895	0.001005	0.0018485	0.001669	0.000826	0.001348	0.0008345	0.001351	0.0009055	0.00017	0.003882	0.089323	0.0021295	0.0004675	0.0036535	0.000923	0.086475	0.00363	0.001555	0.002076	0.002031	0.001854	0.0019475	0.001528	0.001026	0.003724	0.003763	0.0029655	0.001721	0.003746	0.002705	0.002001	0.000864
Ag_BPSL2096_Histag_0.45	0.0023155	0.00196	0.002288	0.0041995	0.003782	0.0020685	0.002556	0.005286	0.0028425	0.0022125	0.0060215	0.201911	0.0582045	0.0116585	0.004115	0.0023035	-0.00039	0.0029675	0.0059545	0.005498	0.000116	0.0016965	0.001261	3e-05	0.0024905	0.0026855	0.002737	0.0156765	0.0038	0.000973	-9.5e-05	0.003195	0.006064	0.006056	0.0043915	0.0052265	0.005061	0.003915	0.0033515	0.0013645	0.0050505	0.00158	-0.0004115	0.004799	0.0042045	0.0009265	0.0003735	0.00043	0.003433
Ag_BPSL2520_0.01	0.000576667	0.000659333	0.00815733	0.003859	0.001517	0.002447	0.000306333	0.001177	0.00131	0.00187	0.00156933	-0.0019505	0.00823633	0.00153367	0.00252733	0.000683667	0.00130967	0.0243497	0.000411	0.00528367	0.002806	0.001287	0.002031	0.000686667	0.001353	0.002007	0.00214767	0.001508	0.00123867	0.000973	0.00136367	0.00198833	0.00317467	0.000549667	0.000758333	0.00181833	0.00176167	0.000938333	0.00842467	0.00214267	0.00296333	0.002472	0.00094	0.00216567	0.00247567	0.00140633	0.00155633	0.001242	0.001534
Ag_BPSL2520_0.05	0.000531	0.002258	0.000138	0.002087	0.00249333	0.00233533	0.00305767	0.000755	0.00135667	0.00270933	0.001269	0.0245373	0.001199	0.00171767	0.00239167	0.001856	0.000923667	0.001611	0.001432	0.00139933	0.00265133	0.00163033	0.001675	0.00126667	0.000773	0.00113733	0.001274	0.00207633	0.00214633	0.00151367	0.00159767	0.001112	0.00177167	0.000724	0.000919	0.00122733	0.00207867	0.001355	0.00179	0.002445	0.001705	0.00137567	0.00136333	0.002123	0.001885	0.00132333	0.00139067	0.00128267	0.00272767
Ag_BPSL2520_0.1	0.00460967	0.000583	0.00297167	0.002919	0.00365633	0.00164567	0.00307467	0.002323	0.000861	0.00839767	0.00205	0.0772563	0.00216367	0.00270133	0.002308	0.00317533	0.00124467	0.00112333	0.00128633	0.001502	0.00152433	0.00203133	0.00324167	0.00202967	0.000840667	0.00172633	0.005471	0.000574	0.003292	0.00145	0.000710333	0.00263533	0.003525	0.00309	0.00105833	0.00264933	0.002591	0.000807333	0.00142667	0.001184	0.000535333	0.000720667	0.00306467	0.002363	0.001312	0.002296	0.00125033	0.002412	0.001039
Ag_BPSL2520_0.2	0.0107707	0.00304333	0.00180867	0.00940767	0.000856667	0.000959	0.00128067	0.003034	0.00167767	0.00184433	0.002994	0.138475	0.003775	0.00159967	0.00619467	0.020559	0.012113	0.00219467	0.001399	0.001674	0.00218633	0.001094	0.00107267	0.002335	0.004754	0.00140733	0.00156367	0.007555	0.002719	0.00111467	0.00578733	0.001683	0.004766	0.00195533	0.00400033	0.00435033	0.00102467	0.00284733	0.00400233	0.011538	0.000390667	0.00214767	0.00268533	0.000911667	0.001892	0.002004	0.001391	0.002545	0.00191633
Ag_BPSL2520_0.45	0.0224807	0.010306	0.00122933	0.030847	0.002002	0.00123033	0.008364	0.00213367	0.001646	0.001359	0.0197493	0.205646	0.002306	0.00495767	0.00417367	0.0560437	0.00314967	0.00358967	0.002104	0.000814333	0.00158933	0.003677	0.00416167	0.00217967	0.0151877	0.0194333	0.0201307	0.00791667	0.00513767	0.00103933	0.002787	0.00250133	0.00814433	0.00173533	0.00296967	0.003417	0.015401	0.00292567	0.003095	0.0518817	0.019114	0.00396167	0.00538567	0.005512	0.00209567	0.000852333	0.007796	0.00172533	0.000731333
Ag_BPSL2522_0.01	0.003118	0.00110767	0.00179033	0.002305	-0.000621	0.00142067	0.000423667	0.00158267	0.00237733	0.00152567	0.00106067	0.027768	0.00184233	0.00233967	0.000786333	0.000782	0.00152333	0.00136667	0.000961667	0.00129733	0.00143433	0.00305167	0.000609	0.00151633	0.001938	0.00158867	0.00223533	0.004344	0.001588	0.003537	0.00452833	0.001614	0.00157833	0.00287767	0.00212167	0.000178	-0.0004	0.00170433	0.00308467	0.00266933	0.003305	3.33333e-05	0.005978	0.000762	0.00326267	0.00192767	0.00110467	0.00148367	0.00192233
Ag_BPSL2522_0.05	0.000107333	0.00123467	0.002561	0.009721	0.00158867	0.00344867	0.001286	0.00154867	0.001467	0.003494	0.0157327	0.0327293	0.00128433	0.000113	0.0451507	0.032003	0.000984	0.0130757	0.00360267	0.00157233	0.001154	0.00162467	0.000696333	0.003081	0.001452	0.00156833	0.002302	0.003329	0.000309	0.001143	0.00104133	0.0260477	0.00340767	0.00411667	0.00205633	0.005441	0.001706	0.00273533	0.00123233	0.00830667	0.00114967	0.00363767	0.00184633	0.00653233	0.00264167	0.00221567	0.00190867	0.000799667	0.00177733
Ag_BPSL2522_0.1	0.00734333	0.009755	0.00537267	0.0149737	0.0114013	0.001607	0.0115247	0.00366067	0.000941333	0.00218833	0.0614017	0.0997743	0.000596	0.000802	0.143044	0.108288	0.002234	0.037228	0.0112483	0.000714	0.002232	0.00174767	0.00191033	0.00257633	0.00339333	0.00393	0.0307567	0.0198493	0.001736	0.001236	0.000941	0.1021	0.00879467	0.00746	0.003352	0.011442	0.00242033	0.00195867	0.00124967	0.0837437	0.002624	0.002907	0.00196033	0.031686	0.00207033	0.001843	0.000920667	0.00234767	0.00143867
Ag_BPSL2522_0.2	0.013881	0.01214	0.0112113	0.0203237	0.015122	0.00546733	0.025756	0.0156683	0.00170867	0.002124	0.130251	0.216266	0.0213723	0.0112453	0.205077	0.191656	0.00236733	0.045356	0.0212667	0.00142467	0.002379	0.00220033	0.00743867	0.00109867	0.00833433	0.0110647	0.062468	0.070505	0.00188267	0.00400467	0.00294467	0.14338	0.0114217	0.0149267	0.00353833	0.0319083	0.005825	0.00336133	0.00179333	0.117122	0.00977033	0.00460233	0.00424767	0.099606	0.00179467	0.00840333	0.002571	0.00126267	0.00253467
Ag_BPSL2522_0.45	0.024751	0.018175	0.0203633	0.0251287	0.018178	0.007876	0.0407227	0.0256023	0.007104	0.001616	0.140724	0.270512	0.0213425	0.0141567	0.215984	0.220248	0.00357967	0.053955	0.028457	0.00311467	0.00158833	0.00316767	0.0174373	0.002503	0.0172435	0.01105	0.0602927	0.0911603	0.0277617	0.000856	0.004274	0.156897	0.0105077	0.0215333	0.006622	0.0357657	0.00905633	0.00435933	0.00226933	0.131749	0.0127333	0.005463	0.004555	0.0956717	0.00293433	0.0137057	0.001958	0.002247	0.00187367
Ag_BPSL2697_0.01	0.00153033	0.001101	0.00179933	0.000995667	0.00225733	0.000267	0.00155367	0.000513	0.000288333	0.00422233	0.002809	0.003173	0.00110267	0.000673	0.00384367	0.002503	0.00154967	0.000460333	0.002702	0.001196	0.00130133	0.00111633	0.00276433	0.001886	0.001176	0.002289	0.002151	0.001399	0.002524	0.00163733	0.001699	0.000465667	0.00160967	0.00231833	0.000718333	0.00283633	0.00146633	0.00211933	0.000865	0.00237467	0.00318367	0.00380967	0.002433	0.001122	0.001561	0.000592333	0.00207833	0.00103	0.00145333
Ag_BPSL2697_0.05	0.00272467	0.001495	0.012543	0.00242967	0.001728	0.00178033	0.00241833	0.0173397	0.00101833	0.001656	0.00177733	0.0843897	0.030304	0.00300667	0.00864733	0.0412493	0.00291267	0.00386667	0.0163907	0.00825933	0.00127067	0.0252187	0.001675	0.000773333	0.018721	0.096504	0.00181733	0.005581	0.00191167	0.000663333	0.00189633	0.00176067	0.0484067	0.00470167	0.006861	0.00124533	0.00180567	0.00276967	0.0972987	0.00269633	0.00478767	0.0549913	0.003831	0.00229767	0.00362267	0.0593023	0.000793667	0.003179	0.000649333
Ag_BPSL2697_0.1	0.00841567	0.00323733	0.037841	0.00410033	0.001104	0.006302	0.000717333	0.0420097	0.00114633	0.000724	0.001535	0.23027	0.101689	0.021675	0.0157147	0.107325	0.00181667	0.0231357	0.0439943	0.0293463	0.002283	0.0582333	0.00191467	0.005635	0.00324033	0.260452	0.001989	0.05304	5.16667e-05	0.001266	0.000387333	0.000700667	0.113214	0.0260597	0.00756933	0.003001	0.0214337	0.00267333	0.221309	0.007668	0.0476347	0.166299	0.0287133	0.00396367	0.015054	0.263154	0.000477667	0.00974967	0.000975
Ag_BPSL2697_0.2	0.00989	0.00911833	0.058905	0.00538067	0.00251033	0.01267	0.00814467	0.0640487	0.00410633	0.00212533	0.00257167	0.273071	0.179548	0.0329217	0.033193	0.15341	0.00357467	0.0347593	0.079416	0.059021	0.00706767	0.111993	0.00249833	0.0205517	0.00678467	0.365843	0.00245867	0.122326	0.00154633	0.004206	0.00127133	0.00128067	0.103261	0.0434773	0.0113537	0.00244467	0.0238247	0.00910767	0.207674	0.0369957	0.0718023	0.306795	0.0646647	0.0225283	0.032339	0.363584	0.00310567	0.024829	0.005065
Ag_BPSL2697_0.45	0.0227977	0.017695	0.087315	0.00935433	0.004544	0.00572167	0.0144863	0.073033	0.00372967	0.00229633	0.003141	0.271703	0.284539	0.051769	0.042244	0.183187	0.006471	0.060355	0.135767	0.06798	0.0123917	0.136925	0.002401	0.034011	0.009549	0.440985	0.00250167	0.141424	0.000487667	0.0130907	0.00203767	0.00187767	0.112857	0.061314	0.0218567	0.00484167	0.105042	0.0116497	0.279835	0.0317307	0.105335	0.37189	0.0984253	0.054544	0.04338	0.528635	0.004242	0.046967	0.004911
Ag_BPSL2697_Histag_0.01	0.001981	0.0021415	0.0030835	0.001091	0.004465	0.000299	0.0022815	0.00113	0.002449	0.0011815	0.001436	-0.0007035	5e-05	0.0040785	0.0022405	0.0013045	0.005318	0.0013175	0.0004005	0.000824	0.0012565	0.0026785	-0.0008645	0.0009375	0.0017075	0.00064	0.0014645	0.0020265	0.0019035	0.0065915	0.001102	0.0042845	0.000922	0.0017425	-0.0006015	0.0004135	0.001737	0.0025485	0.003761	0.0024945	0.0001845	0.0016905	0.0036185	0.001899	0.001095	-0.000884	0.001808	0.004142	0.003943
Ag_BPSL2697_Histag_0.05	0.003793	0.003156	0.002123	0.0057065	0.001299	0.0010765	0.00153	0.002016	0.003712	0.0022285	0.001027	0.032706	0.001049	0.002962	0.0024855	0.0199825	0.000218	0.0010095	0.002502	0.002585	0.00311	0.007815	0.0009895	0.0017215	0.0002105	0.0037965	0.001166	0.003771	0.001951	0.002299	0.00039	0.0016965	0.039757	0.001349	0.0002675	0.002103	9.8e-05	0.001466	0.0234285	0.0004435	0.004379	0.003792	0.002917	0.0021205	0.002225	0.0046095	0.001991	0.002153	0.0039615
Ag_BPSL2697_Histag_0.1	0.001441	0.000183	0.0160085	0.0157765	0.001493	0.0036305	0.000444	0.0038855	0.0017955	0.0004875	7.5e-05	0.116451	0.0050525	0.0120745	0.0056245	0.063237	0.005995	0.0191725	0.010773	0.017717	0.0023195	0.017808	0.000717	0.0007935	0.002273	0.0464875	0.0019305	0.0335115	0.0023055	0.00208	0.001056	0.0003655	0.166988	0.017706	0.0047815	0.003801	0.0258185	-0.00044	0.19981	0.0040625	0.0267825	0.0075405	0.013549	0.0034885	0.0067015	0.217249	0.001422	0.006109	0.0006155
Ag_BPSL2697_Histag_0.2	0.020824	0.0003895	0.0453485	0.0044035	0.0012595	0.0062095	0.0003645	0.0186155	0.002213	0.0012785	0.0030345	0.230438	0.03398	0.0492965	0.014542	0.136578	0.001985	0.0470995	0.0301885	0.0432495	0.002022	0.139914	0.003799	0.0032395	0.004388	0.175387	0.001986	0.0942335	0.003836	0.0026975	0.0013955	0.0021435	0.198499	0.0499785	0.010772	0.0105115	0.192557	0.0039365	0.32002	0.0040175	0.07126	0.061432	0.035728	0.0559605	0.0349475	0.421755	0.000364	0.0292545	0.001395
Ag_BPSL2697_Histag_0.45	0.055422	0.0080725	0.0725275	0.0030245	0.001864	0.015558	0.0033195	0.0386315	0.0005405	0.000867	0.0019575	0.315987	0.125409	0.122317	0.033358	0.22889	0.0020955	0.0602495	0.0580075	0.05784	0.011544	0.187171	0.0031335	0.0294215	0.0102125	0.339909	0.004662	0.157856	0.002666	0.010595	0.0018505	0.000988	0.2511	0.065617	0.020959	0.028883	0.382306	0.0031965	0.388675	0.0073205	0.117697	0.123637	0.067069	0.170934	0.0714095	0.53996	0.0019725	0.056508	0.008549
Ag_BPSL2698_0.01	0.000176	0.00214867	0.003484	0.00195033	-5.2e-05	0.000230667	-0.000586333	0.00173767	0.00191933	0.00133967	0.00148733	0.000950667	0.00255233	0.00150833	0.00712533	0.00186067	0.000391667	0.002209	0.00248767	0.002649	0.00102833	0.00120233	0.00175967	0.000378333	0.00229167	0.001355	0.00144833	0.00111167	0.00290567	0.00258933	0.00110567	0.002367	0.0195477	0.000621667	0.00127267	0.00134367	0.00267533	0.00275933	0.004068	0.00277433	0.0341173	0.001026	0.00121467	0.000916333	0.000858333	0.00226733	0.001848	0.000852667	-0.000173
Ag_BPSL2698_0.05	-7e-05	0.00180967	0.00266533	0.002539	0.00171533	0.030493	0.003236	0.00215133	0.00256367	0.00177633	-2.43333e-05	0.00308533	0.00195633	0.00118633	0.00204333	0.00374833	0.00439667	0.018026	0.002825	0.00147167	0.00136767	0.0186767	0.00104367	0.002288	0.00578233	0.001541	0.002925	0.002161	-0.000195	0.001924	0.00214567	0.00170567	0.379433	0.00219433	0.002621	0.00376933	0.000543333	0.00196733	0.00130467	0.00149733	0.445189	0.00182233	0.00411867	0.001787	0.00329233	0.00176833	0.00240933	0.000549	0.00451833
Ag_BPSL2698_0.1	0.001191	0.00148133	0.00329267	0.00208067	-0.000122667	0.000248667	0.001687	0.00226833	0.00157433	0.001291	0.002844	0.00505933	0.00366533	0.00205733	0.001169	0.01494	0.0282057	0.0119405	0.00669267	0.001707	0.00134	0.037401	0.001828	0.00147367	0.028927	0.00261767	0.00296133	0.00414867	0.00210733	0.000514667	0.00199733	0.001525	0.541081	0.00259533	0.00110467	0.0019	0.00262433	0.00349233	0.001106	0.00189033	0.709162	-0.000273333	0.003006	0.000995333	0.002742	0.00481	0.003058	0.000780333	0.00337333
Ag_BPSL2698_0.2	0.001513	0.000591333	0.00296533	0.000918	0.003073	0.000967	0.00113167	0.00227767	0.00119167	0.0026	0.00416367	0.0341287	0.001841	0.0003	0.000727	0.0495857	0.067606	0.0325027	0.0140197	0.00182033	1.5e-05	0.0642167	0.00152833	0.003095	0.0991423	0.00409867	0.00291133	0.0310143	0.00251967	0.002616	0.00211533	0.000866667	0.569791	0.00452567	0.010669	0.00207933	0.00154733	0.00273433	0.00634467	-0.000377	0.814126	0.003201	0.00501	0.002962	0.00402033	0.0127943	0.00100367	0.004152	0.0251407
Ag_BPSL2698_0.45	0.002555	0.00360333	0.004429	0.00195933	0.00223933	0.00145133	0.000983333	0.00214233	0.00186067	0.00399033	0.025685	0.0699073	0.015004	0.00237967	0.002621	0.102449	0.120243	0.0496193	0.025781	0.00151533	0.001099	0.104726	0.002095	0.0123313	0.199513	0.002642	0.003782	0.0826097	0.002369	0.003313	0.00192933	0.00131533	0.65033	0.003378	0.002612	0.000148333	0.00215333	0.000499333	0.013402	0.00180067	0.841998	0.00243567	0.00695567	0.003492	0.001001	0.0253107	0.00239367	0.00587467	0.0715263
Ag_BPSL3319_0.01	0.000603333	0.000868	0.00197767	0.00986233	0.001228	0.0013035	0.001622	0.000558333	0.00204533	0.002105	0.000228333	0.00222567	0.00276767	0.000468	0.000985333	0.003504	0.00249167	0.001776	0.001101	0.00175867	0.00166367	0.0002865	0.001178	0.00407133	0.001711	0.000973667	0.001546	0.001139	0.001791	0.00174067	0.00256633	0.003674	0.003172	0.021012	0.00279633	0.001937	0.002908	0.000817333	0.00132	0.00174733	0.00127567	0.00144967	0.002772	0.003435	0.003739	0.00317167	0.00151	0.00193933	0.000654667
Ag_BPSL3319_0.05	0.005156	0.00201667	0.001059	0.00390733	0.00140933	0.00318	0.00195467	0.00201867	0.00250967	0.002079	0.00187667	0.002985	0.001789	0.000382	0.002291	0.011667	0.00107767	0.017909	0.00156267	0.00285033	0.00167267	-0.00386033	0.00110633	0.00212	0.00317133	0.00214767	0.001927	0.015603	0.000867333	0.00266167	0.001611	0.00416033	0.0259507	0.00633533	0.003321	0.003706	0.118748	0.00249367	0.001215	0.00198467	0.002484	0.000293667	0.0159933	0.0340163	0.003989	0.003396	0.001989	0.003902	0.0131847
Ag_BPSL3319_0.1	0.00307533	0.006075	0.001046	0.0100023	0.00300733	0.00154133	0.00169167	0.000449	0.001547	0.001485	0.0107223	0.00236333	0.001852	0.00299	0.00743933	0.0390597	0.00119333	0.0599267	0.00656733	0.004359	0.00197567	0.00129967	0.00280133	0.00250833	0.00428667	0.00183867	0.00197567	0.0660397	0.00283133	0.00296167	0.00263667	0.00102767	0.044995	0.0179317	0.00360833	0.00362433	0.160732	0.00224667	0.00331567	0.003948	0.00091	0.00178	0.0375587	0.0724543	0.00135767	0.00512	0.00567833	0.00184	0.0363347
Ag_BPSL3319_0.2	0.00949833	0.0149857	0.00216733	0.0258153	0.00202633	0.003834	0.00136233	0.00127933	0.00306233	0.00151	0.0355083	0.007641	0.00415833	0.00591333	0.007776	0.066065	0.00158367	0.103305	0.00712633	0.00412	0.00171667	0.00451367	0.00745133	0.00283167	0.012805	0.010487	0.009485	0.0950093	0.00234633	0.00187967	0.00280267	0.00230433	0.04965	0.0240727	0.00480333	0.0128987	0.212412	0.005784	0.002132	0.007998	0.018833	0.00416633	0.0561063	0.124454	0.006744	0.00750333	0.0128877	-0.000140333	0.0573287
Ag_BPSL3319_0.45	0.0127283	0.021542	0.00166667	0.0319303	0.000921667	0.005309	0.00305	0.00472333	0.00246	0.00157867	0.0461443	0.005168	0.00714433	0.008733	0.00336067	0.067773	0.00172067	0.124045	0.00983567	0.00501967	6.26667e-05	0.00496433	0.0161683	0.00219333	0.0172447	0.015965	0.0149873	0.087696	0.00369633	0.00465533	0.002549	0.00234033	0.050046	0.032932	0.0109167	0.0196033	0.214796	0.009281	0.00426	0.0190927	0.0312777	0.00303333	0.0697017	0.0973873	0.014638	0.00809	0.0187457	0.002611	0.0664343
Ag_BPSS0476_0.01	0.002165	0.003296	0.000611	0.00114467	0.00198833	0.002034	0.00199367	0.000829	0.00194333	0.00170567	0.000765	0.000872	0.00252433	0.003379	0.0112247	0.001217	0.001198	0.00181333	0.00194367	0.00215733	0.00224667	0.00182567	0.002662	0.001155	0.00234	0.00208633	0.00197867	0.00325867	0.00153267	0.00135067	0.002427	0.00260867	0.00150333	0.00375033	0.00173767	0.001117	0.000913	0.00383367	0.001887	0.00197433	0.002951	0.002167	0.00158433	0.00143267	0.00125233	0.00289833	0.001607	0.00142067	0.001075
Ag_BPSS0476_0.05	0.00245733	0.00101067	0.002695	0.001556	0.00277867	0.00324433	0.00146233	0.000808	0.00192067	0.00126567	0.00226833	0.005118	0.001994	0.001201	-0.00191967	0.000916	0.00107333	0.00120533	0.00257633	0.00344467	0.00124633	0.014038	0.003576	0.000557667	0.00207467	0.00181067	0.001183	0.00127333	0.00237067	0.001918	0.002722	-0.000710667	0.180631	0.00251067	0.00346533	-2.46667e-05	0.00140633	0.000933667	0.00171367	0.001832	0.235072	0.000769333	0.000549333	0.000934333	0.00224867	0.00165033	0.002092	0.000823667	0.00115533
Ag_BPSS0476_0.1	0.00107167	0.002108	0.002479	0.00211767	0.002784	0.002639	0.000220333	-0.000210333	0.00129033	0.00112333	0.00315367	0.019844	0.001099	0.00283833	0.00116067	0.00209767	0.001533	0.00307867	0.003916	0.00127033	0.00215067	0.0265793	0.002386	0.00100967	0.00223	0.00205767	0.00200267	0.00204867	0.00259333	0.00173433	0.000811667	0.001941	0.323809	0.00119267	0.002956	0.00140533	0.000548333	0.002845	0.000591	0.000248333	0.365897	0.001219	0.000484667	0.00170867	0.000743	0.000666333	0.00165133	0.00279467	0.000702
Ag_BPSS0476_0.2	0.004362	0.000836333	0.00176033	0.004192	0.00208933	0.00128933	0.00212767	0.00266833	0.00246	0.000178667	0.003824	0.0434467	0.00266033	8.9e-05	0.00299233	0.00123133	0.0101673	0.00255667	0.002586	0.00232333	0.001082	0.0485043	0.00197167	0.00202833	0.00457867	0.00198533	0.003241	0.00103767	0.00157133	0.00201767	0.000954333	0.00175767	0.479468	0.001565	0.00103833	0.002617	0.001722	0.000169333	0.00127933	0.00247567	0.495943	-0.000379333	0.000786333	0.002007	0.001583	-0.000299667	0.000664667	-0.00206267	0.00139233
Ag_BPSS0476_0.45	0.00202233	0.00268467	0.00460367	0.002307	0.000773333	0.00371067	0.001561	0.000679	0.00228467	0.000552333	0.00179367	0.0996783	0.000857333	0.00203767	0.004838	0.00202167	0.017648	0.018752	0.00152367	0.00192533	0.00135	0.057573	0.00333667	0.024767	0.00204	0.000892667	0.002442	0.011047	0.00130667	0.000782	0.00316667	0.001473	0.577968	0.00185967	0.000138	0.00192367	0.00392867	0.000211	0.00229567	0.00136833	0.603362	0.00248467	0.00383933	0.00355433	0.00168633	0.00287467	0.000108667	0.00331367	0.00248033
Ag_BPSS0477_0.01	0.000555	0.000963333	0.00149733	0.00164867	0.00108133	0.000988	0.000998333	0.000976667	0.00191967	0.00214033	0.00227467	0.00223033	0.001114	0.00104833	0.001439	0.004264	0.00104933	0.001598	0.00115067	0.00152533	0.00189367	0.00212033	0.00322667	0.00269133	0.002382	0.00139333	0.000903667	0.00228167	0.000896667	0.000185	0.00217433	0.00220767	0.00321933	0.000955667	0.001839	0.00157	0.00289433	0.00238267	0.00283367	7.6e-05	0.00129133	0.00174867	0.00182467	0.000793667	0.000514667	0.001568	0.00273367	0.00162633	0.00152967
Ag_BPSS0477_0.05	0.00393833	0.00223933	0.0171107	0.00223467	0.002711	0.002125	0.002921	0.00173433	0.003392	0.00116967	0.00185067	0.0138703	0.003409	0.00396767	0.00331733	0.018304	0.00261533	0.0108427	0.010464	0.00525533	0.00188967	0.002224	0.001521	0.000678667	0.00126933	0.00235033	0.002383	0.0151173	0.002169	0.000994667	6.06667e-05	0.000384	0.077424	0.004204	0.0231853	0.00224767	0.002199	0.00247133	0.158421	0.001677	0.0114163	0.00246633	0.00249433	0.00105233	0.005361	0.12364	0.00250733	0.00386167	0.00250867
Ag_BPSS0477_0.1	0.009149	0.00321567	0.0277593	0.000984	0.00359967	0.00344533	0.00331367	0.002718	0.00182767	0.002587	0.001534	0.033796	0.00162367	0.0137043	0.003839	0.0401463	0.000123333	0.0263143	0.0204853	0.015519	0.00520233	0.013598	0.00214967	0.000931667	0.000231333	0.00387667	0.00232967	0.06157	-7.83333e-05	0.002554	0.00102067	0.005341	0.093619	0.0145797	0.00274267	0.00192133	0.000453667	0.00311267	0.234458	0.00506933	0.036694	0.0207093	0.010289	0.000642333	0.0167903	0.330987	0.00396033	0.009258	0.00138467
Ag_BPSS0477_0.2	0.017448	0.00275567	0.037236	0.00305267	0.00137	0.00704867	0.00585133	0.00582067	0.00134133	0.00229367	0.000972333	0.049751	0.00563733	0.0325807	0.0107137	0.0564837	0.00213867	0.0367263	0.0263477	0.0257157	0.00692933	0.0245823	0.00120033	0.00119567	0.00107967	0.00194867	0.00244467	0.104896	-0.000854667	0.0164443	0.000815333	0.00189167	0.100656	0.0222743	0.005917	0.00120333	0.00415333	0.00330367	0.263686	0.0202867	0.053393	0.0433507	0.0184283	0.006901	0.026787	0.418288	0.00385267	0.0174363	0.00182967
Ag_BPSS0477_0.45	0.027587	0.00480567	0.0482653	0.00277333	0.000998667	0.00323533	0.0142113	0.0109187	0.00196533	0.002159	0.00169667	0.0604253	0.015093	0.0441733	0.011477	0.06428	0.00303933	0.0434933	0.031888	0.0302473	0.009858	0.0365043	0.00185267	0.00183967	0.00115333	0.0110433	0.00181133	0.136338	0.0001255	0.0229253	0.00331	0.000420667	0.124698	0.035582	0.00648133	0.00161	0.00641367	0.00202767	0.290606	0.0285697	0.0709547	0.078392	0.0228843	0.0144453	0.0316143	0.476299	0.00239633	0.0215113	0.00118067
Ag_BPSS0477_Histag_0.01	0.0064945	0.0010335	0.000945	0.001047	0.001311	0.000594	0.0019205	0.0010875	-0.0004515	0.001627	0.0040125	0.0014165	0.0020265	0.0023395	0.0048245	0.00119	0.001663	0.001492	0.002905	0.001861	0.0006265	0.0020395	0.001144	0.00151	0.0006365	0.004323	0.004372	0.0037435	0.000587	0.0012645	-9.9e-05	0.006403	0.0016385	0.0024085	0.00535	0.002099	0.00266	0.000505	0.0014585	0.001537	0.0028655	0.000973	0.0008775	0.0013475	0.003348	0.0018005	0.002703	0.0004185	0.002093
Ag_BPSS0477_Histag_0.05	0.0014325	0.007941	0.0050605	0.002693	0.0019565	0.001992	0.0025835	0.0039725	0.000997	0.0033745	0.0019645	0.003651	0.0014805	0.0043255	0.003091	0.007593	0.001336	0.002939	0.004521	0.0011545	0.0038415	0.0024415	0.003088	0.0031925	0.001274	0.001404	0.0019355	0.002138	0.0039415	0.000508	-0.000346	0.002019	0.0075735	0.0022375	0.000133	0.0009915	0.0024625	0.0026585	0.006933	0.0013955	0.001463	0.001603	0.0006365	0.0024135	0.000747	0.000695	0.003234	5.05e-05	0.0016795
Ag_BPSS0477_Histag_0.1	0.013119	0.0009805	0.0211885	0.000967	0.0009315	0.000513	0.001573	0.002006	0.001877	0.0010145	0.004398	0.026942	0.0009255	0.0227445	0.001512	0.0424825	0.003248	0.0206665	0.0219185	0.008622	-0.0002315	0.019515	0.0009515	0.001068	0.0023805	0.008866	0.000762	0.0348505	0.0010605	0.001882	0.0023175	0.001767	0.107825	0.008481	0.001367	0.000888	0.059196	0.002341	0.180111	0.0012955	0.0145825	0.0026175	0.0049605	0.0125055	0.005135	0.132427	0.0007455	0.002331	0.000987
Ag_BPSS0477_Histag_0.2	0.0443475	0.005044	0.0406035	-1.55e-05	0.0014205	0.002479	0.0008935	0.0064245	0.00088	0.000583	0.001772	0.058995	0.0292235	0.0748885	0.0088135	0.114561	0.0011505	0.0332185	0.042987	0.0280265	0.0052725	0.071488	0.007781	0.0009455	0.0039515	0.062303	0.002995	0.0941595	-0.0001015	0.014531	0.0024695	0.0013895	0.147095	0.033409	0.004761	0.007579	0.196463	0.001591	0.299836	0.0013035	0.06398	0.041404	0.028359	0.0956315	0.0352085	0.355709	0.0013015	0.0164185	0.0015605
Ag_BPSS0477_Histag_0.45	0.071415	0.0049415	0.05206	0.0016875	0.000364	0.002558	0.002309	0.0082715	0.00148	0.001816	0.0035965	0.0720995	0.0508805	0.101711	0.017722	0.150597	0.0022615	0.0420605	0.0616045	0.033533	0.010476	0.10168	0.0016995	0.0010395	0.006524	0.089709	0.001487	0.101902	0.0008365	0.017761	0.003645	0.0003845	0.164623	0.0469255	0.011282	0.0323075	0.369059	0.00143	0.35357	0.00171	0.083547	0.0689845	0.0379995	0.146282	0.0493495	0.44892	0.000104	0.023286	0.002272
Ag_BPSS0530_0.01	0.006286	0.00309067	0.000839	0.00603467	0.000518	0.00102433	0.000512	0.00219333	0.00243433	0.00204867	0.00272367	0.0104803	0.00150567	0.000690667	0.00220733	0.00442467	0.002445	0.000703667	0.002532	0.00109367	0.001617	0.000409667	0.00140367	0.00153133	-2.2e-05	0.00326433	0.00140567	0.001283	9.23333e-05	0.001262	0.00237267	0.00184867	0.00245567	0.002549	0.00317933	0.000732	0.00133333	0.001256	0.000561667	0.005776	0.00284367	0.00162667	0.000295667	0.001013	0.00129633	0.000913	0.00182633	0.00155967	0.00247333
Ag_BPSS0530_0.05	0.001304	0.000720333	0.00153367	0.004715	0.00185333	0.001449	0.00123233	0.00106367	0.00144367	0.00377	0.00234767	0.002383	0.001377	0.00193233	0.00227	0.00171833	0.00605233	0.000435667	0.00138267	0.00165667	0.00106367	0.00236633	0.00179967	0.001399	0.001324	0.002757	0.002492	0.00209733	0.001439	0.00177867	0.000939333	0.00133133	0.00312633	0.000664667	0.001001	0.000705	0.00191333	0.00111533	0.00131933	0.00239933	0.00221067	0.000927667	0.00197333	0.002958	0.00296233	0.00246733	0.00192	0.001301	0.000726333
Ag_BPSS0530_0.1	0.00191867	0.000555667	0.00221467	0.00136433	0.000348333	0.00295133	0.002875	0.00140767	0.001092	0.002149	0.00260867	0.00569267	0.002635	0.000842667	0.00272267	0.00321	0.00199367	0.001197	0.00167833	0.001796	0.000868333	0.003931	0.00105233	0.000898667	0.00237467	0.00101133	0.00311633	0.002368	0.00113067	-0.000311333	0.000254	0.00440233	0.00179033	0.00298433	0.001389	0.014317	0.00351	0.001798	0.00185267	0.006305	0.000691333	0.00249333	0.00178667	0.003296	0.00256467	0.00109433	0.002198	0.00319067	0.00213933
Ag_BPSS0530_0.2	0.00139667	0.00276533	0.001193	0.00134	0.00117167	0.00187533	0.000809333	0.00239367	0.001818	0.00234333	0.000831667	0.002945	0.001049	0.00214233	0.00518233	0.0107457	0.00164667	0.003792	0.00244267	0.001518	0.003732	0.00105033	0.000852333	0.003133	0.00180667	0.001638	0.00309667	0.001467	0.00209933	0.000659	0.00203133	0.00159867	0.006189	0.00252333	0.001681	0.00189867	0.00117	0.001659	0.000332333	0.02745	0.00130633	0.001946	0.003955	0.00214333	0.00204167	0.00133533	0.00221967	0.001123	0.00195433
Ag_BPSS0530_0.45	0.00074	0.00121033	0.00212567	0.002092	0.00218567	0.00369067	0.00218033	0.00175567	-6.33333e-06	0.00129067	0.000146	0.00200167	0.001133	0.000413333	0.00108633	0.00980033	0.001167	0.000566333	0.002038	0.001129	0.00166567	0.00143633	0.00118767	0.00333933	0.00101833	0.002224	0.00271733	0.002492	0.003575	0.00375933	0.000162667	0.001809	0.005859	0.00180133	0.00146633	0.001403	0.000258	0.00110533	0.001469	0.0101747	0.000762667	0.003042	0.004189	0.002111	0.00105933	0.00192467	0.00215133	0.00304933	-8.33333e-06
Ag_BPSS1385_0.01	0.000573667	0.00333	0.000307667	0.00247	0.00726067	0.000841667	0.001025	0.00245867	0.000932333	0.00237733	0.00232433	0.002291	0.00165633	0.003384	0.00184967	0.004366	0.00112067	0.001178	0.001479	0.00116167	0.00143267	0.00250533	0.00167533	0.000651	0.000501	0.00188933	0.00226233	0.00014	0.000148667	0.00120833	0.002659	0.00181167	0.00720133	0.000577667	0.00248133	0.000254	0.00152767	0.00311733	0.00180933	0.00145333	0.001183	0.00227833	0.00359533	-0.000278	0.00336133	0.000453	0.00341833	0.000387	0.00140667
Ag_BPSS1385_0.05	0.00329567	0.000283	0.00297467	0.002833	0.00141733	0.00152767	0.00109033	0.001988	0.000445	0.001156	0.00176033	0.000953333	0.002749	0.001632	0.0009195	0.00265867	0.00210233	0.00172033	0.00132333	0.000963667	0.00123533	0.002338	0.00263533	0.000952667	0.00202367	0.00224333	0.00119133	0.00474667	0.000162	0.00376567	0.00265633	0.001082	0.0157857	0.00438767	0.001495	0.00110467	0.00181567	0.00156733	0.00312367	0.00123833	0.00264533	0.003569	0.000755667	0.00306833	0.002705	0.001553	0.00225233	0.00219067	0.000612
Ag_BPSS1385_0.1	0.001793	0.00336833	0.00260567	0.005462	0.00287033	0.00094	0.000765667	0.00177033	0.003152	0.001573	0.0103183	0.00302267	0.00246867	0.00197533	0.002668	0.009477	0.0021	0.00151567	0.00274833	0.001274	0.00165067	0.000623667	0.002072	0.00126333	0.004982	0.00208267	0.00376233	0.031801	0.00133733	0.002195	0.00228867	0.00310467	0.021684	0.009953	0.001799	0.00392333	0.00270533	0.00157167	0.00257167	0.00152667	0.00387667	0.00237333	0.00280933	0.049261	0.00282967	0.00250767	0.000728667	0.000274667	0.00129867
Ag_BPSS1385_0.2	0.00228333	0.00227033	0.00131367	0.0100403	0.00169433	0.002838	0.002104	0.00197433	0.00112033	0.000282333	0.0127537	0.0133987	0.00163533	0.00390233	0.002271	0.0149907	0.001319	0.002535	0.00114	0.001482	0.00130533	0.00153567	0.0016	0.001241	0.00747433	0.005456	0.00527367	0.0681063	0.00208167	0.001538	0.001317	0.00180567	0.0136507	0.00720467	0.00405133	0.029254	0.002526	0.001176	0.00239733	0.00198833	0.00485167	0.003224	0.002254	0.079989	0.00281067	0.00198467	0.002097	0.00241633	0.000667
Ag_BPSS1385_0.45	0.00653633	0.010738	0.00183733	0.0278107	0.00122367	0.00235833	0.002469	0.00466233	0.00214167	0.003235	0.0348423	0.0485687	0.002603	0.0124383	0.00250333	0.0337747	0.00347667	0.00199933	0.00126833	0.001432	0.001297	0.00381167	0.002225	0.00221033	0.0177553	0.019379	0.0155857	0.060908	0.00452433	0.00113767	0.001445	0.00285	0.029448	0.0179737	0.00171133	0.00794	0.0115243	0.00356867	0.000873333	0.00816567	0.0217357	0.002936	0.00556	0.086347	0.00124833	0.00300767	0.00228167	0.00143867	0.00189167
Ag_BPSS1516_0.01	0.000792667	0.000532	0.000952	0.00243167	0.00349933	0.001048	0.000993333	0.000427333	0.00168933	0.00131433	0.00161867	0.002297	0.00199233	0.00173867	0.01345	0.00239633	0.000863333	0.000312333	0.00132167	0.00126767	0.00122467	0.00160033	0.002288	0.00193267	0.003237	0.00166	0.00444933	0.003999	0.00148067	0.00168533	0.00316767	0.001575	0.003344	0.002062	0.00104033	0.00136567	0.00227933	0.00198733	0.00181133	0.00276467	0.00298033	0.001276	0.00261267	0.002001	0.00223333	0.00134833	0.00198	0.00267633	0.003048
Ag_BPSS1516_0.05	0.00210333	0.00315567	0.00186	0.00142233	0.001221	0.00263067	0.00130333	0.001806	0.00253467	-0.000302333	0.002594	0.00255967	0.001604	0.000787667	0.000628	0.0307943	0.00279367	0.00130267	0.00271833	0.00502267	0.00113267	0.002823	0.00227167	0.002263	0.00592567	0.001824	0.004348	0.000796	0.000922667	0.00163767	0.001889	0.00224433	0.049419	0.00499067	0.002179	0.00432467	0.012427	0.00214167	0.00182067	0.00267033	0.00175133	0.000146667	0.004815	0.005271	0.00193133	0.00141567	0.002127	0.001731	0.00211333
Ag_BPSS1516_0.1	0.00831767	0.0128653	0.00185367	0.008308	0.000823667	0.00284167	0.00116467	0.003367	0.00194433	0.00211533	0.004615	0.001049	0.00252467	0.00448133	0.00222767	0.0665923	3.26667e-05	0.00254667	0.00442433	0.00181467	0.00790133	0.006916	0.000965333	0.00118333	0.00469567	0.00351067	0.0133067	0.00250533	0.00367067	0.00312267	0.00125233	0.000694	0.063798	0.017082	0.00299667	0.009868	0.0496563	0.00897467	0.0187683	0.0255327	0.00938267	0.00424567	0.0201727	0.0319493	0.00248833	0.001744	0.00492633	0.00318867	0.001161
Ag_BPSS1516_0.2	0.049084	0.0662873	0.00709567	0.0383497	0.001793	0.00494367	0.013082	0.0240043	0.00629733	0.00131533	0.0400347	0.00551467	0.027798	0.0388957	0.0257663	0.192403	0.001493	0.004348	0.0189403	0.00346767	0.000793667	0.0474167	0.00321767	0.0160377	0.0253363	0.0628883	0.072721	0.0237137	0.028422	0.001428	0.00231267	0.00433733	0.078004	0.0446543	0.0133863	0.051241	0.11382	0.0465037	0.0747453	0.0904843	0.0567353	0.0372287	0.071264	0.139277	0.0190453	0.019303	0.0312303	0.00546133	0.00325067
Ag_BPSS1516_0.45	0.104574	0.134221	0.0258917	0.103185	0.00754467	0.0204383	0.03094	0.0413983	0.02155	0.00254233	0.0984527	0.0187963	0.0603807	0.0824573	0.0554493	0.308459	0.00350333	0.013083	0.0469393	0.0181857	0.00436533	0.101537	0.0207933	0.0111707	0.0532073	0.149041	0.130357	0.0329603	0.0648987	0.00473233	0.002683	0.0266783	0.0910427	0.0998323	0.0335667	0.116405	0.230327	0.114479	0.167975	0.210102	0.151329	0.0926053	0.141666	0.305837	0.052687	0.055784	0.07806	0.0300513	0.0268293
Ag_BPSS1525-79_0.01	0.00154867	0.00266333	0.001547	0.00130033	0.00568233	0.00128067	0.000614667	0.001667	-6.76667e-05	0.00211133	0.000764333	0.00259333	0.00195633	0.00165033	0.00239333	0.002252	0.000587667	0.000915	0.00204767	0.00214233	0.001302	0.00141333	0.00132433	0.002874	0.00228567	0.002261	0.00493667	0.00391567	0.00273633	0.000613	0.003023	0.00287767	0.00271733	0.00219767	0.00228	0.00158533	0.002676	0.00173333	0.00204533	0.00153067	0.00173867	0.001	0.001383	-0.000811333	0.00199733	-0.000189333	-7e-05	0.002081	0.001916
Ag_BPSS1525-79_0.05	0.000412333	0.000375667	0.00236367	0.00179667	0.002486	0.00120833	0.001597	0.002996	0.002405	0.00203533	0.00208	0.00174667	0.00216333	0.00269767	0.00210933	0.001469	0.00141067	-0.000304667	9.93333e-05	0.001558	0.001687	0.00226733	0.001883	0.000765667	0.00111133	0.00232067	0.001672	0.002479	0.002096	0.00274533	-0.000671333	0.00242633	0.00206467	0.00240733	0.00313967	0.00336167	0.00280767	0.000854333	0.002867	0.003324	-0.00119567	-0.000253333	0.00301267	0.001783	0.00129467	0.001917	0.000908	0.000887333	0.00157067
Ag_BPSS1525-79_0.1	0.00152	0.00145667	0.00371467	0.000949333	0.00138367	0.000447333	0.00280867	0.002326	0.00211833	0.001489	0.00107867	0.00271967	0.00180867	0.001601	0.00128967	0.00216933	0.00196567	5.56667e-05	0.00223033	0.00262933	0.00199767	0.00161067	0.000510333	0.001877	0.00346133	0.003914	0.00273667	0.0135853	0.001031	0.00291867	0.00106067	0.00188867	0.001405	0.002002	0.00252367	0.002238	0.00132733	0.00140367	0.002864	0.000232667	0.00237167	0.000573667	0.00290533	0.00329633	0.00346733	0.00247	0.001412	0.000906	0.000752667
Ag_BPSS1525-79_0.2	0.00171367	0.00177967	0.00213267	0.00308267	0.0107093	0.003335	0.001813	0.00197333	0.001854	0.001342	0.00146167	0.00342233	0.00122233	0.00151367	0.00161033	0.00482067	0.00156	0.00251767	0.001105	0.00318433	0.001739	0.00112	0.00194767	0.001808	0.001729	0.00133167	0.00190567	0.027487	0.00162867	0.00194533	0.00220733	0.00356867	0.00471367	0.0039995	0.000731	0.00192033	0.00160633	0.000579333	0.00210833	0.000429333	0.00421933	0.00277533	0.00128267	0.00282067	0.003022	0.002084	0.00133233	0.002498	0.00151367
Ag_BPSS1525-79_0.45	0.00273233	0.00363267	0.00374933	0.00866767	0.00252967	0.004323	0.00288167	0.00133433	0.00200767	0.00174733	0.014435	0.00872467	0.005195	0.00293567	0.00275367	0.031918	0.00165333	0.00307467	0.001197	0.00216267	0.00210433	0.003063	0.00592133	0.00255767	0.00832233	0.00321567	0.00413967	0.052736	0.00757133	0.00256933	0.00289667	0.001573	0.006683	0.00625533	0.001404	0.00291967	0.00200767	0.00249733	0.00110133	0.00199367	0.00243433	0.00209433	0.00353667	0.00700567	0.000162333	0.00204433	0.002304	0.00283333	0.00224567
Ag_BPSS1532-344_0.01	0.00229267	0.00400833	0.001775	0.004207	0.001624	0.00195967	0.000754667	0.00190967	0.000913	0.00303967	0.00153033	0.00148867	0.00386867	0.00161533	0.00495033	0.000851	0.000634333	0.002242	0.002356	0.000884	0.00180867	0.000752	0.00250067	0.00237033	0.000833667	0.002132	0.00517567	0.002371	0.00282833	0.000731	0.00146233	0.001683	0.00266633	0.00158767	0.00305767	0.000946333	0.002443	0.002153	0.00132167	0.00199767	0.002639	0.000304	0.00318233	0.00160833	0.000536333	0.001089	0.00110767	0.000892333	0.00156
Ag_BPSS1532-344_0.05	0.00567833	0.00146033	0.0132253	-0.00128967	0.00154133	0.000384	0.002061	0.00186267	0.053304	0.00215033	0.00145267	0.031721	-0.000523333	0.00161933	0.002174	0.00177267	0.001236	0.000240333	0.003458	0.00158933	0.00174633	0.001854	0.00177833	0.00235033	0.001777	0.002097	0.00101667	0.00240067	0.00235767	0.001843	0.00169267	0.00120267	0.000956667	0.00976167	0.002104	0.00133733	0.00171933	0.001517	0.002561	0.00104967	0.00252433	0.00167067	0.00172333	0.00206233	0.000806667	0.001459	0.00108733	0.000822333	0.00316667
Ag_BPSS1532-344_0.1	0.015773	0.00179133	0.066749	0.00516367	0.00281967	0.00106933	0.00105533	-7.5e-05	0.147595	0.00228533	0.00165133	0.0766613	-0.001603	0.000641333	0.003097	0.002355	0.00227833	0.00150567	0.000882667	0.000927667	0.00153667	0.000738667	0.000931	0.00132533	0.00127533	0.01735	0.00152733	0.00226	0.000377	0.001648	0.000919667	0.00201733	0.00117433	0.00201	0.015391	0.00118967	0.000646	0.000825	0.00134667	0.001106	0.00139233	0.00248533	0.001433	0.002885	0.00263	0.001438	0.00227233	0.001533	0.00154567
Ag_BPSS1532-344_0.2	0.0157547	0.000411	0.107234	0.00222067	0.001354	0.000886333	0.00129	0.00177567	0.171854	0.00217333	0.001282	0.0938977	0.00111533	0.000771	0.00275967	0.001619	0.000836	0.00187433	0.002869	0.00113533	0.00328267	0.001413	0.000743333	0.00292167	0.00195233	0.00168367	0.00143933	0.00251533	0.00343767	0.00214733	0.00120133	0.000183667	0.000477333	0.001874	0.027605	0.00188667	0.001692	0.001407	0.001288	0.018895	0.00165033	0.002835	0.00240967	0.00161467	0.00324333	0.002158	0.003147	0.00189467	0.00248933
Ag_BPSS1532-344_0.45	0.0158333	0.002009	0.143183	-0.000313667	0.00251867	0.00103833	0.00163967	0.00188533	0.18618	0.002258	0.000834333	0.113449	0.00256933	0.001921	0.002379	0.001957	0.00181133	0.000970333	0.000990667	0.00231567	0.00190733	0.00106267	0.00173433	0.000702333	0.00277067	0.00234167	0.00165333	0.00408067	0.00177967	0.00299933	0.001151	0.0193217	0.002328	0.00198067	0.0457863	0.00150533	0.001242	0.000955	0.00108367	0.001934	0.002305	0.002076	0.00174733	0.00142567	0.00303233	0.00133367	0.001664	0.00242533	0.001035
Ag_BPSS1532-344_Histag_0.01	0.0014855	0.001911	0.0004065	0.000977	0.00122	0.0009185	0.0013055	0.0008035	0.0010445	0.002382	0.002408	0.001368	0.0004005	0.001707	0.00098	0.0004475	0.002124	0.0023475	0.0007615	0.0011875	0.0016665	0.000716	0.002149	0.001463	0.002367	0.0034525	0.0021625	0.00039	0.046531	4.7e-05	0.001663	0.002338	0.0001105	0.0019605	0.002136	0.001986	0.0024525	0.0027255	0.0011885	0.0012645	0.002066	0.001333	0.003563	0.003601	0.0022225	0.00066	-1.2e-05	0.001616	0.0006
Ag_BPSS1532-344_Histag_0.05	0.000287	0.0013045	0.00238	0.005765	0.002994	0.001669	0.000559	0.002066	0.0018475	0.002649	0.0005655	0.0045635	0.001464	0.0043425	0.001434	0.002862	1.5e-06	0.0385225	0.001618	0.001026	0.001146	0.0017155	0.000606	6.3e-05	0.000748	0.001616	0.000798	0.0023745	0.071904	0.0027765	0.0007805	0.0013835	0.0012445	0.0083405	0.0028965	0.0021645	0.00148	0.003049	5.65e-05	0.003639	0.0012755	0.002725	0.0002455	0.002017	0.0027905	-0.0005745	0.002346	0.0016985	0.00186
Ag_BPSS1532-344_Histag_0.1	0.005689	0.001058	0.0178975	0.001103	0.001118	0.0028905	0.002075	0.001637	0.080456	0.002634	0.000305	0.047049	0.000533	0.003325	0.001838	0.003113	0.001256	-2.7e-05	0.001464	0.0013865	0.0013655	0.001995	0.001274	0.001572	0.000903	0.0020435	0.0056625	0.0045395	0.0030115	0.0003745	0.002316	0.0032875	0.001466	0.0025	0.001201	-4.1e-05	0.0027015	0.001622	0.000459	0.001886	0.001975	0.0002465	0.0013295	0.0014755	0.0015085	0.0010085	0.0003535	0.0087165	0.001385
Ag_BPSS1532-344_Histag_0.2	0.0191415	0.001499	0.0710345	0.0013275	0.000978	0.00034	0.000651	0.0024885	0.16031	0.0027345	0.0009025	0.066884	8.4e-05	0.002515	0.0011	0.003243	0.0025255	0.0009215	0.000121	0.002225	0.000999	0.001059	0.0024285	0.001842	0.0049305	0.0021655	0.0011725	0.002	0.0016845	0.000318	0.001974	0.002034	0.0130315	0.002865	0.026511	0.001104	0.000332	0.001873	0.000592	0.000711	0.0027615	0.001293	0.0013475	0.001162	0.0015105	0.0013775	0.002332	0.0014555	0.00174
Ag_BPSS1532-344_Histag_0.45	0.0243495	0.002651	0.147959	0.003593	0.0015835	0.00015	-0.000311	0.0017415	0.199225	0.0016605	0.0047295	0.0910625	0.0248905	0.0004655	0.0009975	0.007642	0.0005155	0.0022585	0.0008805	0.001148	0.0018685	0.000272	0.0008035	0.000788	0.0051215	0.0028295	0.0010045	0.0004055	0.0014275	0.0016315	0.0030445	0.00179	0.0285475	0.0036745	0.0397155	0.0020495	0.0015765	0.0011715	0.001499	0.001081	0.0010905	0.004412	-0.000137	0.001185	0.0019595	0.001047	0.002473	0.001527	0.000763
Ag_BPSS1722_0.01	0.00252667	0.00232833	0.000996	1.43333e-05	0.00193367	0.000687667	0.001383	0.00208067	0.001629	0.00173767	0.001028	0.000681667	0.002141	0.001744	0.001065	0.00120167	0.00205667	0.00670333	0.00190867	0.000904333	0.00169133	0.001301	0.002712	0.00184367	0.000903667	0.00172	0.00667833	0.00376833	0.000802	0.001398	0.001366	0.001122	-7.8e-05	0.002825	0.00289533	0.000558667	0.001512	0.00167867	0.00193433	0.001344	0.00278033	0.00220733	-7.56667e-05	0.00170833	0.003676	0.001507	0.00139467	9.83333e-05	0.00200933
Ag_BPSS1722_0.05	0.000803333	0.002947	0.00940067	0.00370467	0.00157533	0.00138633	0.002531	0.001685	0.00258667	0.00217	0.002664	0.00229067	0.00194733	0.00143633	0.000696	0.00123	0.003453	-0.000914333	0.001342	0.001214	0.00215133	0.00183967	0.000590333	0.00265867	0.00222067	0.00438333	0.00180433	0.0028735	0.002089	0.00167433	0.001314	0.00210933	0.00268067	0.000436333	0.001039	0.00105267	0.000939333	0.00226	0.001896	0.00205933	0.002604	0.00110467	0.000865333	0.00109933	-0.000144667	0.00134033	0.002551	0.00127567	0.00147733
Ag_BPSS1722_0.1	0.00103533	0.002185	0.002853	0.00268433	0.00168567	0.00160133	0.00253233	0.00186167	0.00299233	0.00202233	0.00213433	0.00711567	0.00113967	0.00123667	0.003902	-0.000196667	0.000986667	0.004911	-0.000757667	0.00214433	0.00129867	0.00178533	0.00394933	0.000416333	0.001506	0.002838	0.00165267	0.000794	0.00191033	0.00224467	0.000768667	0.00315	0.00147867	0.000874667	0.00177533	0.000939333	0.001065	0.001897	0.001925	0.00280767	0.00139333	0.00283667	0.00119967	0.00101533	0.00168633	0.000737667	0.002948	0.001364	0.001763
Ag_BPSS1722_0.2	0.00264867	0.000918667	0.001821	0.00704033	0.00069	0.000692667	0.002307	0.00157833	0.002851	0.00128467	0.000248	0.024298	0.00166667	0.002307	0.00496367	0.004599	0.00237767	0.00446967	0.002064	0.000891333	-0.000465	0.00164033	0.001377	0.00303967	0.002288	0.00187267	0.00234467	0.00119967	0.00280133	0.00136533	0.000876667	0.001672	0.00129467	0.00229233	0.000528667	0.00120567	0.00205433	0.00147667	0.00138067	0.026668	0.00366567	0.00272867	0.001961	0.000116333	0.00111133	0.000760333	0.003201	0.00165333	0.002939
Ag_BPSS1722_0.45	0.00235833	0.000615	0.00743467	0.0126273	0.001247	0.00213767	0.00222567	0.00308133	0.00194267	0.00279167	0.001708	0.043987	0.00219867	0.00224333	0.00669767	0.00123	0.00173367	0.00254733	0.000791667	0.00426933	0.00692267	0.000935	0.001667	0.00182233	0.00142833	0.00195	0.003769	0.0109193	0.001664	0.000939333	0.00212967	0.00133767	0.003271	0.00205833	0.000274	0.00118033	0.001306	0.000694667	0.00343367	0.00852567	0.000921	0.00232133	0.00190633	0.002443	0.00112733	0.000168	0.003692	0.000739	0.00189133
Ag_BPSS2141_0.01	0.00167867	0.00234	0.00217333	0.001132	0.001617	0.00232233	0.00214433	0.001496	0.000443	0.001611	0.00354833	0.00215467	0.000802667	0.00260833	0.00161033	0.00207667	0.00102033	0.00202067	0.002237	0.00127867	0.00227	0.001359	0.000764	0.001481	0.000862	0.000976667	0.00225833	0.00101633	0.00205867	0.001156	0.00154533	0.000665333	0.00218767	0.000989	0.003601	0.00172233	0.00221233	0.00205067	0.00217333	0.00180767	0.00191767	0.0019965	0.002148	0.003623	0.00260067	0.000836	0.00136567	0.00235667	0.00175767
Ag_BPSS2141_0.05	0.00344633	0.00141233	0.00114033	0.00239533	0.001616	0.00364433	0.000781333	0.00192333	0.000881	0.00165367	0.00141167	0.00215167	0.000915333	0.001537	0.00229633	0.00357567	0.000105667	0.00146733	0.00177133	0.00145267	0.00261433	0.00157867	0.000888	0.000450333	0.00267833	0.00168067	0.00107267	0.001015	0.00171933	0.001262	0.00149067	0.001584	0.0012125	0.000703667	0.001952	0.002042	0.00195633	0.002364	0.000190667	0.00114267	0.000667333	0.00158167	0.002045	0.001229	0.00206567	0.00323167	0.00215667	0.00185233	0.00114233
Ag_BPSS2141_0.1	0.00115833	0.00304867	0.000779667	0.00239133	0.001262	0.000664667	0.00200933	0.001892	0.00189733	0.00172167	0.00154067	0.00119067	0.001413	0.001129	0.00137633	0.000450667	0.00759833	0.000696667	0.00285733	0.00151	0.001349	0.000737333	0.00158567	0.000850667	0.00258467	0.000656667	0.001693	0.00895533	0.00304833	0.001959	0.00180167	-0.000293667	0.001943	0.000767667	0.001435	0.00210633	0.00204567	0.000561667	0.00322967	0.0165463	0.00249033	0.001302	0.000710333	0.00209667	0.00221867	0.000953667	0.002855	0.00179633	0.00408267
Ag_BPSS2141_0.2	0.00234467	0.00196267	0.00264033	0.001869	0.000703	0.001587	0.00116967	0.001048	0.00116567	0.00125067	0.00145733	0.00281333	0.00170367	0.002082	0.00394633	0.002598	0.00561433	0.003677	0.002109	0.001994	0.00211867	0.00596933	0.00137533	0.002523	0.00140867	0.00181667	0.000803667	0.001489	0.002856	-0.000255333	0.00111667	0.00301033	0.00825633	0.00177667	0.00115067	0.00221	0.00151467	0.002593	0.00171233	0.001288	0.000787667	0.00276167	0.00183367	0.00175967	0.00307133	0.00326833	0.000908333	0.001503	0.000881333
Ag_BPSS2141_0.45	0.002261	0.00104633	0.00162533	0.007096	0.000533667	0.00304667	0.004099	0.002699	0.00144033	0.00129833	0.00155167	0.002907	0.00350767	5.5e-05	0.00213333	0.00229967	0.004438	0.013349	0.00190733	0.00138367	0.00256433	0.000851667	0.00222833	0.002444	0.002933	0.00209333	0.00757967	0.00184167	0.000984333	0.00215633	0.001121	0.00230067	0.001337	0.000399	0.00134933	0.00264067	0.00277133	0.00240067	0.002111	0.002822	0.000950667	0.00168933	0.00106667	0.000971333	0.00381133	0.000608	0.00370167	0.000435	0.001362
Ag_rec.Protein-A/G-HRP_0.01	0.745577	0.715615	0.752586	0.721562	0.707892	0.695437	0.638833	0.615693	0.656843	0.691777	0.701286	0.6301	0.681666	0.592199	0.685531	0.677569	0.734567	0.725475	0.738457	0.667708	0.624211	0.648962	0.687269	0.542077	0.689952	0.632336	0.662038	0.635702	0.599001	0.603042	0.65013	0.653936	0.683939	0.678625	0.63406	0.670094	0.683293	0.656984	0.608561	0.666683	0.621155	0.643536	0.633418	0.642428	0.626974	0.60117	0.576107	0.664096	0.625725
Ag_rec.Protein-A/G-HRP_0.05	0.865226	0.862773	0.869371	0.866893	0.861019	0.866729	0.866696	0.86162	0.864987	0.866417	0.871945	0.860079	0.864383	0.856297	0.873839	0.868815	0.866761	0.862869	0.866672	0.862202	0.857423	0.863622	0.875834	0.845341	0.867584	0.851303	0.865017	0.84867	0.847141	0.857197	0.858828	0.865379	0.846339	0.865271	0.861013	0.866008	0.864527	0.860025	0.860846	0.872557	0.867013	0.862546	0.865399	0.864738	0.865679	0.865524	0.859418	0.878078	0.869618
Ag_rec.Protein-A/G-HRP_0.1	0.876138	0.875246	0.876933	0.878667	0.874102	0.877142	0.873865	0.872751	0.867266	0.871822	0.875016	0.865893	0.869752	0.865762	0.87791	0.876524	0.875298	0.873093	0.874575	0.872165	0.868432	0.870291	0.880246	0.861343	0.872316	0.855201	0.867486	0.863509	0.863741	0.868066	0.874858	0.874827	0.864807	0.865947	0.867693	0.873541	0.872272	0.874011	0.87119	0.879059	0.871009	0.870424	0.871945	0.872394	0.872665	0.870221	0.869687	0.883277	0.876316
Ag_rec.Protein-A/G-HRP_0.2	0.879128	0.879056	0.878921	0.879522	0.875771	0.879166	0.880438	0.876953	0.871886	0.876698	0.878377	0.872071	0.876898	0.870377	0.882176	0.877227	0.880437	0.875334	0.87729	0.875045	0.871109	0.854559	0.884562	0.867257	0.877317	0.865298	0.872087	0.872491	0.866325	0.872264	0.877722	0.880046	0.859905	0.871666	0.87274	0.874841	0.876848	0.878841	0.879293	0.881053	0.878286	0.872792	0.874972	0.874139	0.877051	0.877103	0.876016	0.884516	0.8783
Ag_rec.Protein-A/G-HRP_0.5	0.870749	0.871594	0.879496	0.880383	0.878548	0.871595	0.876012	0.871622	0.872294	0.874055	0.872325	0.866643	0.871635	0.864873	0.876456	0.876425	0.869584	0.862884	0.877245	0.871988	0.863012	0.8699	0.881462	0.862825	0.870626	0.852811	0.864465	0.861811	0.850103	0.859034	0.860261	0.868734	0.84829	0.857127	0.857285	0.863414	0.86709	0.860441	0.862686	0.870526	0.869004	0.864274	0.871034	0.872718	0.869784	0.870808	0.871002	0.88008	0.877
BSA_0.5	0.0034445	0.0002965	-0.000976	-0.0009755	0.0026415	0.001227	0.00078	0.001661	0.0020155	0.000721	0.001266	0.0013855	0.0009925	2.65e-05	0.0006135	0.0018985	0.0005195	0.001383	-0.0001825	0.000126	0.0037215	0.0016375	0.000596	0.00108	0.0033165	0.0026895	0.002699	-0.000456	0.0019195	0.00011	0.002079	0.0022075	0.000251	0.0027515	0.000335	0.003265	0.0016345	0.000179	0.002599	0.0016335	0.0018845	0.0017895	0.013684	0.003131	0.003786	0.0010345	0.0035325	0.002454	-0.000523
Biotin-Marke_2,5ÂµM_htag4	0.002118	0.0017755	0.0014095	0.0022985	0.00352	0.001189	0.0040525	0.0014805	0.000803	0.002076	0.002163	0.002083	0.0027805	0.001104	0.000758	0.005287	0.001791	0.0023375	0.002556	0.002867	0.0007695	0.000238	0.002479	0.00293	0.0014535	0.0026255	0.002132	0.0041755	0.0030485	0.002304	0.001997	0.0010595	0.0033695	0.003082	0.002423	0.0017165	0.001811	0.003671	0.0030555	0.004619	0.0032015	0.0015155	0.001797	0.003208	0.0027145	0.0013375	0.002618	0.0015975	0.001152
bovin-IgG_0.01	0.0133915	0.0155705	0.0140235	0.012098	0.0085665	0.023895	0.0120725	0.0047345	0.003983	0.007829	0.00556	0.007989	0.010796	0.006282	0.0160675	0.0038105	0.005677	0.005066	0.0086565	0.002542	0.0026005	0.00189	0.003902	0.004752	0.0101665	0.0013135	0.003313	0.0022645	1.7e-05	0.000695	0.0016405	0.0054045	0.0006505	0.042581	0.004091	0.001326	0.001997	0.0047905	0.004037	0.005325	-0.001504	0.014698	0.0011745	-0.0012575	0.002008	0.0026815	0.0047375	-0.001718	6.3e-05
bovin-IgG_0.05	0.0942495	0.015267	0.041607	0.037212	0.066091	0.018855	0.019844	0.0059	0.007592	0.006519	0.008924	0.003726	0.08601	0.064358	0.00851	0.020156	0.041103	0.12914	0.136466	0.118302	0.016969	0.005947	0.029165	0.002794	0.032802	0.002333	0.006958	0.007744	0.006483	0.101257	0.003206	0.0356305	0.001726	0.088873	0.0957595	0.117312	0.0046295	0.129745	0.183377	0.025421	0.006391	0.005516	0.021149	0.007896	0.010371	0.007821	0.009395	0.005448	0.000322
bovin-IgG_0.1	0.091743	0.079479	0.143644	0.177802	0.08048	0.21187	0.156579	0.03984	0.038188	0.140535	0.048508	0.117814	0.086683	0.040761	0.0888815	0.233038	0.08945	0.106613	0.172809	0.23414	0	0.047007	0	0.04282	0	0.037934	0.045146	0.056768	0.072025	0.044604	0.073913	0.100584	0.059429	0	0.172844	0.2348	0.0750375	0	0.406503	0	0.082573	0.090693	0.081673	0.094065	0.086922	0.070386	0.088997	0.079768	0.020778
bovin-IgG_0.2	0.193093	0.14707	0	0	0.094895	0.17343	0.153408	0.0886605	0.120373	0.161747	0.140698	0.115667	0.176054	0.118723	0.189591	0.087006	0	0.090889	0.091558	0.090684	0.178287	0.101108	0.089113	0.036293	0	0.106967	0.056874	0.150412	0.08027	0.40928	0.055374	0.186565	0.087518	0.052459	0.055132	0.064121	0.062745	0.069342	0.065197	0.050665	0.147286	0.045182	0.129364	0.047889	0.045272	0.04573	0.048182	0.04516	0.0551055
bovin-IgG_0.45	0.308999	0	0	0	0	0	0.249472	0.185356	0.233931	0	0.284798	0.231337	0.335008	0.092733	0.326354	0	0	0	0	0	0	0.161396	0	0.056777	0	0.085731	0.092789	0	0.092987	0.074796	0.090164	0.085712	0	0	0	0	0	0	0.095658	0.086112	0.07912	0.068583	0	0.082243	0.078465	0.082143	0.067987	0.084459	0.0952805
goat_IgG0.01	0.002106	0.001306	0.000675	0.0021965	0.0029845	0.001229	0.001143	0.0011225	0.0007385	0.0008495	0.001735	0.001437	0.002113	0.002278	0.001156	-4.65e-05	0.0016435	0.001827	0.0005635	0.003032	0.0024355	0.001873	0.000993	0.0011205	0.001505	-0.0004385	0.0022735	0.0040835	0.0006645	0.002552	0.0006495	0.003478	0.0032395	0.0031485	0.002267	0.000447	0.0044755	0.002205	0.001772	0.0003655	0.0019675	0.0035415	0.0017505	0.0008475	0.0005305	0.002298	0.0018915	5.95e-05	0.0021445
goat_IgG0.05	0.002748	-0.0008345	0.0030055	0.0013585	0.0048935	0.0365165	0.0006365	0.001885	0.0028645	0.0012485	0.001822	0.001939	0.00193	0.0012755	0.0027665	0.001194	0.0034155	0.001742	0.0027495	0.001844	0.001498	0.0010855	0.000452	0.002823	0.0007585	0.0004425	6.35e-05	0.0026755	0.002439	0.0029685	0.001998	0.0005725	0.0017755	0.0012	0.003862	0.00371	6.5e-05	0.0024075	0.0004375	0.003682	-0.000571	0.001671	0.002754	0.003692	0.000804	0.0011295	0.0023075	0.0012955	0.002851
goat_IgG0.1	0.0007915	0.0014965	0.001806	0.001854	0.0018195	0.0032865	0.003771	0.00158	0.002376	0.002494	0.0017265	0.009512	0.001418	0.00222	0.001829	0.002296	0.001597	0.002036	0.0016105	0.001496	0.0002045	0.000465	0.0006695	0.0010605	0.000388	0.001944	0.003051	0.001799	0.00403	0.0027135	0.0033225	0.001718	0.0021795	0.003489	0.00243	0.007136	0.000311	0.0017805	0.003122	0.001037	0.0029045	0.0039675	0.0023545	0.003159	0.002004	0.006961	0.002345	0.002891	0.002272
goat_IgG0.2	0.001845	0.0007365	0.003298	0.001365	0.00201	0.003987	0.0025975	3.25e-05	0.0007415	0.0020255	0.005327	0.0033925	0.009118	0.001265	0.001526	0.0013015	0.001243	0.000982	0.0016465	0.0016255	0.000974	0.001578	0.004409	0.00202	0.0009895	0.002277	0.002108	0.0013545	0.0012275	0.0028695	0.001769	0.0015995	0.001021	0.0030355	0.003681	0.001729	0.0027955	0.002735	0.0009515	0.002574	0.002357	0.0011435	0.0026785	0.003236	0.002437	0.0022805	0.0018375	0.001701	0.0027125
goat_IgG0.45	0.0076535	0.00862	0.0157695	0.0105325	0.018031	0.0010705	0.0208175	0.002141	0.001219	0.0012645	0.0018855	0.0023395	0.0008255	0.0002895	0.001183	0.001803	0.015024	0.0131525	0.002573	0.0017165	0.0018145	0.0020655	0.0093085	0.0011835	0.001919	0.003499	0.0032015	0.000981	0.0032625	0.0102555	0.0007325	0.005321	0.003082	0.0035155	0.001558	0.0020705	0.007311	0.002312	0.0025915	0.0025315	0.001658	0.0043505	0.0017175	0.002299	0.001291	0.00138	0.001114	0.003884	0.0022605
human-IgG_0.01	0.280547	0.175337	0.244797	0.246159	0.163098	0.286156	0.242358	0.18956	0.238952	0.243971	0.292199	0.212911	0.286614	0.140703	0.254884	0.235172	0.23097	0.200881	0.20976	0.233961	0.20948	0.221052	0.266423	0.0973267	0.318974	0.136065	0.17209	0.173926	0.151684	0.137955	0.17421	0.127855	0.170695	0.168507	0.171048	0.160822	0.184237	0.164802	0.183309	0.167649	0.171538	0.164315	0.157398	0.153848	0.174508	0.189137	0.144564	0.183348	0.186447
human-IgG_0.05	0.768103	0.719566	0.757109	0.745484	0.708146	0.754957	0.741226	0.701273	0.732852	0.735392	0.762192	0.715317	0.758998	0.664897	0.75927	0.729364	0.736194	0.724601	0.731151	0.754208	0.723026	0.729255	0.754732	0.572086	0.771181	0.670455	0.693955	0.708423	0.681726	0.672775	0.705789	0.65901	0.622136	0.663255	0.691067	0.713847	0.727708	0.705489	0.7226	0.7068	0.700431	0.690374	0.682856	0.684988	0.71246	0.718501	0.666795	0.723659	0.710312
human-IgG_0.1	0.82962	0.805746	0.826185	0.827181	0.808772	0.840989	0.838096	0.809922	0.826493	0.82586	0.837827	0.817266	0.834816	0.792846	0.836074	0.828778	0.830234	0.822929	0.820315	0.831795	0.821842	0.828236	0.83994	0.743914	0.842829	0.802772	0.8173	0.822139	0.810674	0.807552	0.823625	0.798506	0.7838	0.794622	0.801207	0.818188	0.818272	0.799728	0.815671	0.813699	0.81346	0.814574	0.810696	0.798276	0.816782	0.819279	0.794945	0.821717	0.824441
human-IgG_0.2	0.868866	0.858563	0.864262	0.863743	0.866215	0.872649	0.870622	0.85885	0.863135	0.863613	0.866576	0.857153	0.86751	0.85476	0.872809	0.865246	0.867342	0.862703	0.864899	0.864009	0.861505	0.861202	0.87131	0.828658	0.872425	0.861347	0.86504	0.865121	0.861714	0.859829	0.868515	0.862987	0.877051	0.859703	0.868676	0.866231	0.868371	0.871114	0.867632	0.871531	0.869276	0.865147	0.862459	0.859606	0.861639	0.868804	0.856022	0.868697	0.874025
human-IgG_0.45	0.887313	0.882421	0.886148	0.889241	0.88985	0.886503	0.88907	0.881547	0.88299	0.881233	0.884091	0.880074	0.886018	0.880025	0.890776	0.889882	0.889149	0.882035	0.883857	0.883373	0.880859	0.883932	0.890014	0.873469	0.888653	0.878959	0.880349	0.880585	0.880803	0.879443	0.886657	0.889439	0.876881	0.867784	0.873101	0.874062	0.878495	0.88072	0.882187	0.886922	0.884498	0.88074	0.879163	0.877898	0.881696	0.883306	0.878296	0.888721	0.884879
human-IgM_0.01	0.001617	0.0029045	0.004661	0.0019525	0.0023985	0.003286	0.0011555	0.001681	0.0010045	0.0007835	0.0026505	0.000823	0.001049	0.001157	0.0027245	0.003868	0.0020245	0.0060005	0.0013765	0.001333	0.0025125	0.0025115	0.001258	0.002317	0.0025535	0.0017935	0.0016365	0.002574	0.001648	0.001903	0.001917	0.002024	0.0011925	0.00249	0.001355	0.0011405	0.0017265	0.0022265	0.00136	0.0013905	0.0004275	0.003078	0.002039	0.0014	0.0019765	-0.0004355	0.006558	0.008555	0.000498
human-IgM_0.05	0.0065465	0.0018415	0.000495	0.0013015	0.000171	0.0030965	0.001776	0.0004295	0.0017485	0.004689	0.003351	0.0017935	0.000931	0.0016705	0.0007215	0.001482	0.0018995	0.0012655	0.0013635	0.001806	0.0013185	0.0031905	0.0009605	0.0036535	0.001574	0.002329	0.002332	0.002631	0.002113	0.0007085	0.001182	0.002056	0.000911	0.0025275	0.0019905	0.001799	0.001268	0.087822	0.003237	0.005137	0.000696	0.0013825	0.0062855	0.0032365	0.002957	0.001023	0.002254	0.0015775	0.002568
human-IgM_0.1	0.001875	0.002156	0.0033855	0.0017445	0.0013105	0.0023315	0.002437	0.000821	0.0031645	0.002382	0.0009445	0.001317	0.0004145	0.001444	0.001255	-3e-05	0.0016	0.0024395	0.0019475	0.0007755	0.002552	0.0015905	0.00174	0.000447	0.002132	0.0008725	0.002574	0.001705	0.0005355	0.0027565	0.0008155	0.0026385	0.001205	0.0016845	0.0016545	0.001614	0.0004145	0.001902	0.000443	0.0017525	0.001424	0.0002465	0.001717	0.001905	0.001902	0.000701	0.0007445	0.0013015	0.0027185
human-IgM_0.2	0.0019505	0.001352	0.007085	0.00881	0.001864	0.0035335	0.0019485	0.0030715	0.0033355	0.000923	0.0043405	0.0021915	0.0026245	0.0008935	0.016588	0.0018045	0.0011125	0.003225	0.0030415	0.0042685	0.0024985	0.000412	0.0016565	0.001739	0.0047625	0.0020725	0.0013115	0.0033125	0.00246	0.001537	0.0014375	0.0019865	0.000798	0.0017725	0.0022725	0.0023255	0.001138	0.001942	0.0024485	0.0028895	0.000269	0.000634	0.0193785	0.00202	0.0012375	0.0008675	0.001381	0.0012285	0.0011635
human-IgM_0.45	0.001364	0.0015715	0.004984	0.004592	0.0015105	0.003238	0.0041815	0.0197825	0.002835	0.000638	0.0029505	0.00741	0.0018925	0.0017805	-0.00068	0.0055465	0.000855	0.0012935	0.001483	0.001665	0.0006455	0.003033	0.003015	0.001605	0.00519	0.001243	0.0025075	0.0010075	0.0028395	0.0020285	0.0013755	0.002885	0.000385	0.0026855	0.002821	0.0012785	0.001388	0.001644	0.0030785	0.0012325	0.003497	0.002053	0.001621	0.0045265	0.000976	0.00052	0.003072	0.0013575	0.0017115
mouse-IgG_0.01	0.002691	-0.000138	0.003098	0.0004575	0.0005985	0.002196	0.0019755	0.001136	0.00089	0.0024395	0.002115	0.0021255	0.0007045	0.002742	0.003096	0.0008025	0.000798	0.0012235	0.0005605	0.0011435	0.003387	0.0008585	0.0015105	0.0003185	0.001017	0.0006505	0.003011	0.002181	0.0013335	0.004171	0.0025525	0.002413	0.002469	-0.0004815	0.0004565	0.0019315	0.0018435	0.001347	0.0023545	0.001433	0.0020145	0.000894	0.0025975	0.0006865	0.00373	0.000963	0.0028725	0.0020595	0.0012915
mouse-IgG_0.05	0.002026	0.002403	0.003022	0.00268733	0.00125467	0.003756	0.002763	0.00177433	0.00247367	0.00152867	0.000354333	0.00270467	0.00257467	-0.000100333	0.00156033	0.00171733	0.004179	0.003091	0.00127667	0.00151133	0.00216233	0.00121467	0.001616	-0.000477333	0.001409	0.00264767	0.00432833	0.00435733	0.00346367	0.00264833	0.00398667	0.002762	0.00241667	0.00267	0.00114167	0.001775	0.00290133	0.004621	0.00193333	0.00200967	0.000942333	0.00321133	0.00437	0.00262667	0.00280967	0.000952333	-0.000445667	0.001027	0.00252467
mouse-IgG_0.1	0.00154933	0.00534	0.00185567	0.00311567	-0.000376333	0.00217367	0.00198067	0.002627	7.1e-05	0.002649	0.002028	0.001131	0.00191933	0.00192833	0.00188333	0.00316733	0.00200167	0.001286	0.00186033	0.00073	0.000792667	0.000902333	0.00263367	0.00168367	0.001913	0.002021	0.00123467	0.000554	0.00117867	0.001225	0.00240867	0.00327267	0.00439633	0.00347933	-0.000366667	0.000945	0.00318	0.003919	0.00386733	0.000858667	0.00270467	0.00155567	0.00358033	0.00273367	0.00176167	0.00282367	0.00205133	0.00273733	0.00202033
mouse-IgG_0.2	0.0101347	0.00436633	0.003938	0.003159	0.00763	0.00517367	0.005632	0.002269	0.001392	0.00309833	0.00157633	9.3e-05	-0.000759	0.000612	0.000808333	0.00349233	0.00199433	0.00031	0.00263267	0.00265867	0.00157633	0.002219	0.00313533	0.000589333	0.00381333	0.001049	0.00214633	0.00250533	0.00159533	0.00303233	0.004448	0.00300233	0.00367333	0.00295233	0.00286567	0.00445167	0.00537467	0.002147	0.00161967	0.00373267	-1e-05	0.00336067	0.00373633	0.001656	0.00179133	0.00183267	0.00161833	0.000479667	0.000285333
mouse-IgG_0.45	0.000546	0.0286957	0.02494	0.015531	0.0130985	0.031092	0.021538	0.00231633	0.002699	0.0173753	-0.000105667	0.008783	0.00784667	-0.000125	0.00349033	0.00624467	0.011388	0.011457	0.009839	0.003991	0.00254933	0.00952667	0.00367933	0.00108433	0.00335333	0.00191433	0.000756333	0.00191233	0.011863	0.00270733	0.002748	0.002157	0.00554	0.00240467	0.00115033	0.00390633	0.032405	0.00305267	0.00160433	0.00309067	0.00191333	0.00165367	0.00152267	0.000140667	0.000513	0.00271933	0.003136	0.00097	8.2e-05
mouse-IgM_0.01	0.000639	0.000878	0.0002585	0.0013775	0.0006295	0.001684	0.0009765	0.00225	0.000995	0.0010575	0.000908	0.00223	0.004179	0.002623	0.0019445	0.000525	0.0009595	-0.001333	0.000862	0.001521	0.000853	-0.0011825	0.000478	0.0009775	0.0011715	0.0013375	0.0010535	0.00128	0.002309	0.0002365	0.002015	0.002613	0.0032275	0.001566	0.000813	0.0012075	0.0004885	0.0018855	0.0013075	0.001132	0.001097	0.00168	0.0007715	0.002056	0.0012765	0.000687	0.0017935	0.0014355	0.011824
mouse-IgM_0.05	0.002065	0.0011665	0.001658	0.0017695	0.0010905	0.00093	0.002778	0.0020995	0.0024535	-0.0001115	0.0028205	0.001755	0.003048	0.000689	0.000147	0.0016055	0.0014845	0.004248	0.0013045	0.003175	0.000943	0.0011025	0.002048	0.0018175	0.001688	-0.000254	0.00128	0.0025485	0.0030235	0.0022255	0.0017965	0.001301	0.0030895	0.001267	0.002322	0.0015195	0.0004085	0.002214	-0.00016	0.001996	0.000754	0.001969	0.001765	-0.00051	0.001965	0.000464	0.0036065	0.002395	0.0076425
mouse-IgM_0.1	0.002002	0.0006085	0.002435	0.0017905	0.002848	0.00361	0.0010845	0.001484	0.000438	-0.0003995	0.0016115	0.0013705	0.009232	0.001458	0.000488	0.002373	0.0030015	0.005209	0.002136	0.0028045	0.000796	0.0053195	0.004001	0.001827	0.0036815	0.0024175	0.001641	0.0028525	0.0017595	0.001977	0.002847	0.001375	0.00542	0.0004975	0.0006825	0.0031725	0.006628	0.0009015	0.002294	0.0033795	0.0027395	0.0041885	0.0022255	0.001949	0.002585	0.0032715	0.002429	0.003193	0.00921
mouse-IgM_0.2	0.003275	0.002435	0.014394	0.0022665	0.007792	0.004347	0.00202	0.0022125	0.004015	0.0020405	0.003886	0.0024225	0.03535	0.0016985	0.0035315	0.003482	0.0024595	-0.000328	0.002748	0.003101	0.0014655	0.0260175	0.00476	0.0022005	0.010312	0.001999	0.0029545	0.0015345	0.00271	0.003074	0.0034065	0.004513	0.004385	0.000902	-0.000636	0.0043555	-0.0015075	0.0049175	0.003412	0.0036275	0.003822	0.0031365	0.004548	0.004339	0.0031755	0.0026265	0.004434	0.001431	0.003401
mouse-IgM_0.45	0.0138435	0.0192755	0.027298	0.0035125	0.026023	0.006725	0.0040005	0.015536	0.003192	0.0011215	0.007728	0.001947	0.0807015	0.002966	0.0125575	0.0190045	0.005946	0.000983	0.001489	-7.5e-05	0.0016265	0.141695	0.0378765	0.0024995	0.026568	0.002856	0.0032105	0.0010585	-0.000246	0.002414	0.0020835	0.0071005	0.076512	0.0239485	0.0049615	0.003113	0.001726	0.0055945	0.0053325	0.003012	0.002354	0.0041745	0.0030575	0.00323	0.003675	0.0066065	0.0020875	0.0014885	0.005426
pig_IgG_0.01	0.002671	0.0020075	0.0006825	0.0017205	0.0012715	0.0007675	0.0029985	0.000559	0.000781	0.0026395	0.0017315	0.002908	0.002487	0.00133	0.0025815	0.0015265	0.0013585	0.001586	0.002949	0.001801	-0.000201	0.0013775	-0.000291	0.0016875	0.001431	0.0004275	0.004556	0.0018855	0.003643	0.0021565	0.0017905	0.001523	0.001324	0.0032475	0.0020585	0.002868	0.002035	0.000605	0.0010095	0.0041095	0.000572	0.001018	0.002835	0.000816	0.002494	0.0011435	0.0009135	0.0012495	0.000551
pig_IgG_0.05	0.0273705	0.026518	0.053354	0.069877	0.047182	0.067291	0.0493415	0.0082895	0.009617	0.0108525	0.0114855	0.0076125	0.0224515	0.0157095	0.0322835	0.016465	0.0217905	0.021004	0.0162625	0.020983	0.026319	0.0298605	0.0442695	0.008285	0.0290125	0.008671	0.0045075	0.0076935	0.007725	0.011646	0.0109095	0.022836	0.005634	0.0797225	0.0040305	0.0261435	0.0237675	0.046289	0.0342725	0.041738	0.0034845	0.0241975	0.008601	0.017721	0.0268385	0.0174835	0.0199135	0.013663	0.013962
pig_IgG_0.1	0.078937	0.054656	0.09161	0.076029	0.093046	0.068382	0.053807	0.024951	0.027353	0.027516	0.131872	0.0969535	0.050741	0.118257	0.03831	0.03657	0.153668	0.147142	0.103275	0.139712	0.109978	0.032295	0.101338	0.010001	0.053137	0.084285	0.084784	0.037553	0.049969	0.0337325	0.059698	0.0672995	0.021236	0.072215	0.058981	0.046652	0	0.116162	0.123699	0.119962	0.02099	0.081407	0.0570625	0.014603	0.08019	0.087643	0.0633925	0.114226	0.01234
pig_IgG_0.2	0	0	0	0	0	0	0	0.078644	0	0.094379	0	0.073144	0	0.071221	0	0	0.457894	0.488165	0	0	0.131569	0.090962	0.235158	0.035823	0	0.081248	0.075172	0	0.054426	0.043876	0.084321	0	0.080541	0	0.15267	0	0	0.250284	0	0.455307	0.14564	0.093582	0.231637	0.161689	0.075778	0.08149	0.048254	0.070262	0.158269
pig_IgG_0.45	0.591082	0.283849	0.627738	0.620114	0.634563	0.57772	0	0	0	0	0	0	0.440034	0	0	0.480209	0.632615	0.625317	0.584395	0.263554	0.248827	0	0.482082	0.066025	0.295327	0.18482	0	0.403481	0	0	0	0	0	0.320913	0.25708	0.292639	0	0.37061	0.451389	0.540811	0.177427	0.241231	0.398707	0.196622	0	0	0	0	0.274844
sheep_IgG_0.01	0.0015915	0.002953	0.002815	0.0016075	0.0003315	0.00156	0.0038705	0.0016495	0.001982	0.002639	0.003146	0.0025025	0.0013015	0.0020445	0.001582	0.0028395	-0.0021835	0.001829	0.0028695	0.0010615	0.0014715	0.0018	0.001964	0.003751	0.0027025	0.0017475	0.000193	0.0020455	0.001635	0.0007145	0.0021205	0.003434	0.0047265	0.0030325	0.0092325	0.003886	0.010638	0.0084645	0.003361	0.003008	0.0009645	0.0033305	0.002935	0.0017685	0.0015795	0.0030855	0.000819	0.001183	0.0027115
sheep_IgG_0.05	0.001395	0.0020465	0.0004375	0.0087885	0.0034965	7.9e-05	0.0019905	0.017801	0.0032755	0.001772	0.0017975	0.003512	0.002882	0.0016735	0.000311	0.0175725	0.01089	0.000804	0.001831	0.0017985	0.006217	0.0028545	0.0053875	0.0400765	0.0250705	0.0111655	0.0110635	0.037673	0.074454	0.0458545	0.0730395	0.067825	0.016922	0.021488	0.023458	0.047048	-0.00034	0.050288	0.075199	0.0592365	0.054456	0.004944	0.0669225	0.079506	0.0861905	0.0599645	0.0476375	0.0787265	0.081439
sheep_IgG_0.1	0.002381	0.0033665	0.002547	0.003042	0.0021775	-0.001485	0.0005925	0.001003	0.002024	0.0013065	0.0014055	0.00028	0.0032805	0.001909	0.0020395	0.0031935	0.0019415	0.002	0.001927	0.001334	0.001766	0.000538	0.0020865	-0.000122	0.002511	0.000868	0.0018855	0.000406	0.0036245	0.002229	0.0030635	0.0023405	0.000341	0.00227	0.003437	0.005137	0.0007315	0.001295	0.0005185	0.001812	0.0033935	0.0035995	0.004696	0.001829	0.0036815	0.000434	0.004673	0.0011425	0.002928
sheep_IgG_0.2	0.003949	0.002046	0.0040815	-6.75e-05	0.003849	0.00257	0.003669	0.000268	0.0021965	0.000479	0.002248	0.002618	0.0020555	0.0001025	0.0016145	0.0006245	0.0161745	0.00291	0.0015205	0.0021445	0.001924	0.003241	0.001498	0.002426	0.003102	0.001554	0.0011945	0.0021755	0.0022715	0.003932	0.001066	0.000375	0.003372	0.0068985	0.003203	0.000978	0.0028335	0.002886	0.001581	0.002111	0.000253	0.0029915	0.003136	0.0021305	0.0021675	0.0014525	0.003408	0.0014245	0.003867
sheep_IgG_0.45	0.0042975	0.004795	0.01593	0.016868	0.0144285	0.001573	0.0007015	0.000277	0.002694	0.00083	0.0022315	0.002139	0.0025245	0.0011615	0.0014275	0.0023065	0.0048245	0.004361	0.0075485	0.001533	0.002365	0.001183	0.004008	0.0001165	0.0015565	0.0023675	0.002953	0.000739	8.3e-05	0.003103	0.001212	0.0057425	0.01698	0.006716	0.0018825	0.0035165	0.002122	0.011388	0.0054745	0.0038165	0.0015115	0.002754	0.002512	0.0022505	0.004402	0.0013985	0.0022015	0.004195	0.0018985
[truncated: 136 more columns]

## Sheet: all plasma samples
Signal intensities of all melioidosis positive blood plasmas and negative controls; Kohler et al. PLOS NTD 2016
Healthy, endemic, Ubon Ratchathani
Melioidosis week 0 p.a., endemic, Ubon Ratchathani
p.a. - post admission
substance_name	07-C.270840516069_3_U026_ 1:1000_healthy Ubon , PLASMA	07-D.270840516069_4_U027_ 1:1000_healthy Ubon , PLASMA	01-A.270840716069_1_U028_ 1:1000_PLASMA, Ubon, healthy persons	01-B.270840716069_2_U029_ 1:1000_PLASMA, Ubon, healthy persons	01-C.270840716069_3_U030_ 1:1000_PLASMA, Ubon, healthy persons	01-D.270840716069_4_U031_ 1:1000_PLASMA, Ubon, healthy persons	01-E.270840716069_5_U032_ 1:1000_PLASMA, Ubon, healthy persons	01-F.270840716069_6_U033_ 1:1000_PLASMA, Ubon, healthy persons	01-G.270840716069_7_U034_ 1:1000_PLASMA, Ubon, healthy persons	01-H.270840716069_8_U035_ 1:1000_PLASMA, Ubon, healthy persons	02-A.270840816069_1_U036_ 1:1000_PLASMA, Ubon, healthy persons	02-B.270840816069_2_U037_ 1:1000_PLASMA, Ubon, healthy persons	02-C.270840816069_3_U038_ 1:1000_PLASMA, Ubon, healthy persons	02-D.270840816069_4_U039_ 1:1000_PLASMA, Ubon, healthy persons	02-E.270840816069_5_U040_ 1:1000_PLASMA, Ubon, healthy persons	02-F.270840816069_6_U041_ 1:1000_PLASMA, Ubon, healthy persons	02-G.270840816069_7_U042_ 1:1000_PLASMA, Ubon, healthy persons	02-H.270840816069_8_U043_ 1:1000_PLASMA, Ubon, healthy persons	03-A.270840916069_1_U044_ 1:1000_PLASMA, Ubon, healthy persons	03-B.270840916069_2_U045_ 1:1000_PLASMA, Ubon, healthy persons	03-C.270840916069_3_U046_ 1:1000_PLASMA, Ubon, healthy persons	03-D.270840916069_4_U047_ 1:1000_PLASMA, Ubon, healthy persons	03-E.270840916069_5_U048_ 1:1000_PLASMA, Ubon, healthy persons	03-F.270840916069_6_U049_ 1:1000_PLASMA, Ubon, healthy persons	03-G.270840916069_7_U050_ 1:1000_PLASMA, Ubon, healthy persons	07-E.270840516069_5_M051_ 1:1000_Melioidosis week 0 , PLASMA	03-H.270840916069_8_M052_ 1:1000_PLASMA, Ubon, Melioidosis positive week 0	04-A.270841016069_1_M053_ 1:1000_PLASMA, Ubon, Melioidosis positive week 0	04-B.270841016069_2_M054_ 1:1000_PLASMA, Ubon, Melioidosis positive week 0	04-C.270841016069_3_M055_ 1:1000_PLASMA, Ubon, Melioidosis positive week 0	04-D.270841016069_4_M056_ 1:1000_PLASMA, Ubon, Melioidosis positive week 0	04-E.270841016069_5_M057_ 1:1000_PLASMA, Ubon, Melioidosis positive week 0	04-F.270841016069_6_M058_ 1:1000_PLASMA, Ubon, Melioidosis positive week 0	04-G.270841016069_7_M059_ 1:1000_PLASMA, Ubon, Melioidosis positive week 0	04-H.270841016069_8_M060_ 1:1000_PLASMA, Ubon, Melioidosis positive week 0	05-A.270841116069_1_M061_ 1:1000_PLASMA, Ubon, Melioidosis positive week 0	05-B.270841116069_2_M062_ 1:1000_PLASMA, Ubon, Melioidosis positive week 0	05-C.270841116069_3_M063_ 1:1000_PLASMA, Ubon, Melioidosis positive week 0	05-D.270841116069_4_M064_ 1:1000_PLASMA, Ubon, Melioidosis positive week 0	05-E.270841116069_5_M065_ 1:1000_PLASMA, Ubon, Melioidosis positive week 0	05-F.270841116069_6_M066_ 1:1000_PLASMA, Ubon, Melioidosis positive week 0	05-G.270841116069_7_M067_ 1:1000_PLASMA, Ubon, Melioidosis positive week 0	05-H.270841116069_8_M068_ 1:1000_PLASMA, Ubon, Melioidosis positive week 0	06-A.270841216069_1_M069_ 1:1000_PLASMA, Ubon, Melioidosis positive week 0	06-B.270841216069_2_M070_ 1:1000_PLASMA, Ubon, Melioidosis positive week 0	06-C.270841216069_3_M071_ 1:1000_PLASMA, Ubon, Melioidosis positive week 0	06-D.270841216069_4_M072_ 1:1000_PLASMA, Ubon, Melioidosis positive week 0	06-E.270841216069_5_M073_ 1:1000_PLASMA, Ubon, Melioidosis positive week 0	06-F.270841216069_6_M074_ 1:1000_PLASMA, Ubon, Melioidosis positive week 0
1xPBS/20mM Trehalose	0.0007955	0.00223	0.0029925	0.0009985	0.000926	0.002907	0.002787	0.001018	0.0010975	0.003762	0.002263	0.000557	0.0008485	0.0019785	0.0027455	0.0007105	0.0014185	0.0029955	8.2e-05	0.0010275	0.000702	0.001566	0.00214	0.002941	0.0022575	0.00068	0.000783	0.001226	0.0014045	0.004462	0.009298	0.0162855	0.0001725	0.0027515	0.070684	0.001125	0.0054135	0.003961	0.0023235	0.001061	0.005825	0.001085	0.006574	0.003815	0.000826	0.0047065	-0.0005185	0.0026455	0.005694
Ag_BPSL0280_0.01	0.000828	0.00134467	0.00237167	0.002788	0.001377	0.00194367	0.00108667	0.000447667	0.001225	0.000296667	0.000530333	0.00204267	0.001189	0.000323333	0.00224067	0.00150533	0.00115833	0.000689	0.000727667	0.000829	0.000988	0.00199533	0.00224333	0.00181733	0.00150033	0.00113467	0.00342633	0.00103	0.000688	0.012332	0.007776	0.00112367	0.00265467	0.0016015	0.000539333	0.00228867	0.00102867	0.00385533	0.111946	0.00261033	0.00143433	0.001683	0.000876667	0.00171067	0.00114633	0.000533667	0.0003	0.0016315	0.076046
Ag_BPSL0280_0.05	0.00367433	0.002323	0.00221333	0.00275933	0.00193267	0.00154	0.000869	0.00211567	0.004145	0.001877	0.002671	0.000682	0.003955	0.021353	0.0286867	0.001346	0.00313433	0.00148067	0.00223833	0.00156	0.004049	0.009132	0.00176167	0.00276667	0.00137933	0.007816	0.003476	-0.001031	0.00144633	-0.000925	-0.001033	0.018007	0.00308933	0.04004	-0.006274	0.00306833	-0.00119	0.00712833	0.678056	0.001883	0.00162633	0.00211967	0.000692333	0.001199	0.00157567	0.000313667	5.4e-05	-0.00749033	0.505245
Ag_BPSL0280_0.1	0.0199737	0.00186533	0.00812633	0.000915	0.002504	0.002824	0.003681	0.00273633	0.00205133	0.002337	0.001997	0.00262167	0.00558967	0.00258833	0.0762023	0.00158467	0.00165567	0.003058	0.003605	0.003607	-0.000302333	0.0216893	0.00206333	0.00306233	0.00161	-0.000142667	-0.000139333	0.000100667	0.003366	0.007073	-0.001518	0.0112453	-0.000554667	0.039373	0.008258	0.001988	-0.00171933	0.018707	0.742303	0.00117167	-0.000476333	0.002569	0.001739	-0.00248833	0.00385767	-0.003559	-0.00343833	0.0362017	0.557071
Ag_BPSL0280_0.2	0.019909	0.002228	0.024741	0.00289433	0.00289133	0.002827	0.00140233	0.000367	0.00445533	0.00242833	0.00143533	0.001598	0.00363567	0.001382	0.068257	0.004351	-0.000232	0.00896033	0.0328407	0.003214	0.00173067	0.0166853	0.002094	0.00219633	0.0296637	-0.000329667	0.00303033	0.000223333	0.004701	0.038545	0.002433	-0.00215533	-0.00119667	0.064055	0.007337	0.00135067	0.001566	0.0193903	0.804878	0.002084	-0.00359767	0.00242033	0.001026	0.0012455	0.00209233	-0.001577	0.000415	0.0190317	0.643755
Ag_BPSL0280_0.45	0.0343073	0.00201467	0.038742	0.00404233	0.00264067	0.00121733	0.003579	0.00252367	0.004918	0.00180233	0.000311	0.00382633	0.00980067	0.00329633	0.108411	0.008936	0.00497033	0.00169633	0.0650603	0.00454767	0.00330167	0.0245827	0.002456	0.003305	0.0335263	0.00190733	0.00829467	0.00215	0.0103593	0.063383	0.00158233	-0.000784	0.004145	0.0843673	0.0131603	0.00190367	-0.00114367	0.040046	0.84073	0.00118633	0.00124867	0.00231967	0.00246533	0.00221733	0.00108033	0.0153443	0.005435	0.044196	0.673577
Ag_BPSL1445_0.01	0.00232233	0.00165733	0.000675333	0.00280133	0.001862	0.00205267	0.00181767	0.000975	0.001549	0.000960333	0.00288333	-0.000975	0.002822	0.00146667	0.00182633	0.000720333	0.00178867	0.00158133	0.00171333	0.00306467	0.00143333	0.00171167	0.00137567	0.002635	0.000952667	0.00261533	0.00324133	0.002737	0.00259667	0.00728233	0.00233233	0.025073	0.002401	-0.00264767	0.000332333	0.002608	0.00293	0.002529	0.0153857	0.00209233	0.00334733	0.00257133	0.002567	0.000901	0.0125087	0.00197133	0.00143167	0.033019	-0.00178233
Ag_BPSL1445_0.05	0.000666667	0.00142933	0.002101	0.00254733	0.000950333	0.003482	0.00332267	0.00209467	0.00264833	0.00333433	0.00157733	0.00236467	0.002021	0.00330633	0.000968	0.001541	0.00311833	0.000259	0.00404333	0.00144933	0.00164167	0.004127	0.003479	0.00366233	0.314123	0.003613	0.0491577	0.00503733	0.00498533	0.036717	0.000234667	-0.003591	0.00163333	0.0112277	-0.003365	0.00205133	-0.000132	0.00120967	0.185132	0.00217033	0.00211	0.00317733	0.001831	0.00127533	0.00270733	0.00341267	0.00583533	-0.000276333	-0.000205333
Ag_BPSL1445_0.1	0.000768667	0.00314033	0.00195533	0.004638	0.00146667	0.002095	0.000750667	0.002441	0.003672	0.002658	0.00361933	0.001264	0.00292933	0.00167833	0.001253	0.000528333	0.000693	0.00150533	0.00237833	0.000987	-0.000263667	0.00265433	0.00287567	0.00263767	0.385944	0.002925	0.065818	0.000886667	0.00263167	0.0481383	0.003534	0.003508	0.002923	0.0011665	0.00195	0.00163	0.002165	0.00161833	0.274456	0.00139533	0.000815667	0.002363	0.00278667	0.003202	0.001742	0.00637667	0.0035705	0.0031995	0.001863
Ag_BPSL1445_0.2	0.00297167	0.00271267	0.0144867	0.002716	0.00168233	0.000842667	0.00315067	0.00158267	0.00242633	0.00134967	0.00320233	0.00147933	0.003081	0.002074	0.00128367	0.00406533	0.00167867	0.00277333	0.0226713	0.00267067	0.00220267	0.00333967	0.00277333	0.001661	0.437199	0.00212067	0.072396	0.00324767	0.00438533	0.0786563	0.001855	0.001331	0.00127867	0.00226167	0.000847	0.000938	0.000429333	0.001726	0.323089	0.001745	0.001571	0.00185133	0.00155967	0.00208533	0.000903333	0.001781	0.00240433	0.00499433	0.00206467
Ag_BPSL1445_0.45	0.002836	0.004867	0.038213	0.00226833	0.0046895	0.0022	0.00327667	0.00449267	0.00398267	0.00270467	0.00752633	0.00535567	0.00431	0.003503	0.00543433	0.00211733	0.00317067	0.007492	0.0672323	0.00361433	0.00267	0.004613	0.003931	0.00422	0.46155	0.00309033	0.0864283	0.001771	0.00936133	0.130575	0.00714033	0.0204803	0.001948	0.006393	0.0329383	-0.000184667	0.003913	0.00365367	0.363539	0.001577	0.00109333	0.00140067	0.001759	0.002886	0.00454967	0.00282733	0.006921	0.03179	0.0217173
Ag_BPSL1661-1001_0.01	0.00239333	0.00275933	0.00184	0.00236833	0.00355833	0.00257967	0.00272467	0.00168167	0.002642	0.001549	0.00258367	-0.000854667	0.00177133	0.00175067	0.00219333	0.002702	0.00200433	0.00232133	0.00174	8.96667e-05	0.002328	0.00159867	0.000188333	0.000967	0.000344333	0.000894667	0.00224233	0.00218833	0.002237	0.00332267	0.003749	0.0015	0.003401	0.000312	0.00130767	0.00360367	0.00233367	0.001857	0.00610467	0.00223933	0.00289233	0.00221633	0.00411667	0.00210467	0.003736	0.00320233	0.00103667	0.001862	0.00494067
Ag_BPSL1661-1001_0.05	0.002529	0.001922	0.00171667	0.002166	0.00349567	0.00302667	0.002199	0.003503	0.00298467	0.000823	0.001873	0.00147533	0.00295633	-0.000572333	0.00240233	0.00217933	0.002793	0.00296433	0.00456267	0.00323667	0.00386733	0.00172667	0.00131533	0.00120033	-0.000905	0.006017	0.00137533	0.0015	0.00129033	0.00275733	0.001507	0.000935	0.00335833	0.001984	-0.001231	0.001716	0.00274767	0.00225533	0.000643333	0.000945	0.000929	0.00178333	0.000689333	0.00173	0.002013	0.002073	0.0021265	0.000489333	0.004723
Ag_BPSL1661-1001_0.1	0.00122633	0.00403	0.002627	0.00237733	0.00171133	0.002352	0.00100767	0.00142667	0.001074	0.00206633	0.00229	0.000453667	0.00168567	0.002812	0.00433167	0.00118333	0.003272	0.00194833	0.00188433	0.00297133	0.000905667	0.00151533	0.001308	0.00401167	0.00868567	0.00170333	-0.001229	0.002157	0.00117933	-4e-06	0.001449	0.00203067	0.002016	0.00281133	0.00417233	0.00371167	0.00301667	0.00105167	-0.00292	0.00247767	0.001036	0.00161167	0.001919	0.001146	0.001831	0.00377167	0.00346667	0.000167333	-9.1e-05
Ag_BPSL1661-1001_0.2	0.00158233	0.00140433	0.000845667	0.00359533	0.00158167	0.000331	0.00274067	0.00195733	0.002762	0.00156467	0.00281233	-0.000539333	0.00141667	0.00130767	0.00185067	0.00281067	0.000558	0.00177167	0.002267	0.000738	0.000742333	0.002434	0.00164	0.00495467	0.0012375	0.001972	0.0081	0.000346	9.93333e-05	0.003848	0.00191667	0.00475	-0.000191333	0.00132433	0.00450267	0.00166767	0.00237967	0.002173	0.051685	0.00241933	0.001396	0.00106667	0.001109	0.001467	0.001858	0.002529	0.00129533	0.00267467	0.00425833
Ag_BPSL1661-1001_0.45	0.00174067	0.00169533	0.001649	0.000866	0.001556	0.00111033	0.00345033	0.001345	0.000475667	0.00600867	0.011178	0.00201033	0.002853	0.00107133	0.00235967	0.000605333	0.00210867	0.00250633	0.00186367	0.00207433	0.00130767	0.00151467	0.003121	0.00231	0.00139	0.00165233	0.003162	0.002377	0.002457	0.003155	0.001738	0.001766	0.00104367	0.00318633	-0.000902667	0.00188333	0.00121867	0.000577333	0.00552667	0.00131933	0.001713	0.00108	0.00119233	0.000904	0.00154067	0.000250667	0.005129	0.0135663	0.00323533
Ag_BPSL1661-1002_0.01	0.00200033	0.00256533	0.001128	0.001801	0.00120933	0.001304	0.001705	0.003056	0.000674	0.000993333	0.001824	0.00101867	0.00183567	0.00121167	0.00236233	0.000597667	0.001455	0.005494	0.001632	0.00252167	0.000889	0.000742667	0.00246367	0.00146467	0.000698333	0.00164067	0.00831633	0.00165667	0.001939	0.001652	0.00527267	0.00215533	0.000811	0.00222	0.00153633	0.00134633	0.00159433	0.00206033	0.005485	0.000912667	0.002014	0.001921	0.001608	0.001217	0.000823333	0.000589333	0.00135867	0.000404333	0.00147733
Ag_BPSL1661-1002_0.05	0.00366433	0.001668	0.001427	0.000666333	0.000941	0.00127967	0.00125933	0.009382	0.00256633	0.00174967	0.000807333	0.00100967	0.002301	0.00514333	0.0400887	0.002438	0.001584	0.00299633	0.00135633	0.00235	0.00149067	0.007583	0.000773667	0.003072	0.001828	0.00228233	0.00338167	-0.00028	0.00296633	0.00312833	0.208087	0.001689	0.00135167	0.00111633	0.00428767	0.00104733	0.000975667	0.004786	0.008529	0.001535	0.000407	0.000592333	0.00173267	0.00188833	0.001679	0.004071	0.001533	0.001994	0.00212367
Ag_BPSL1661-1002_0.1	0.00710667	0.00274667	0.000199667	0.002987	0.00236133	0.000839	0.00125133	0.00500967	0.00221033	-0.000182333	0.00232	0.00334167	0.002415	0.003233	0.0477067	0.00294767	0.00240833	0.00238467	0.00227433	0.002923	0.002579	0.00710133	0.004699	0.00555867	0.001168	0.00260633	0.00133867	0.001108	0.003138	0.00576433	0.379628	0.00159833	0.00176567	0.003171	0.000184333	0.00265933	0.00185633	0.007266	0.00103867	0.001563	0.00291267	0.00251367	0.00300833	0.001963	0.00113	0.00295433	0.00204067	-0.000133333	0.002721
Ag_BPSL1661-1002_0.2	0.00901433	0.00118267	0.00251067	0.00315	0.00176467	0.00257167	0.00315733	0.011507	0.00367867	0.00138467	0.00143633	0.00301633	0.00200033	0.00303133	0.059355	0.00348667	0.00116767	0.000645667	0.00228633	0.00265867	0.00262833	0.00605467	0.00099	0.00155167	0.00218067	0.00268533	0.00238533	0.002498	0.006318	0.0159297	0.422502	0.004762	0.000533667	0.000972333	0.00933167	0.001915	0.00275167	0.008392	0.00831767	0.003528	0.000136	0.001617	0.000989667	0.000871	0.000753333	0.00233567	0.00268267	0.00162467	0.00461467
Ag_BPSL1661-1002_0.45	0.0157263	0.000707667	0.00104867	0.001724	0.00520367	0.003299	0.00534133	0.00401733	0.00227467	0.00138933	0.00192267	0.011634	0.00359467	0.004892	0.0825007	0.00421333	0.00624433	0.00368133	0.00267333	0.0102613	0.00243667	0.00811867	0.000680333	0.00303333	0.00220767	0.00194233	0.00202667	0.002526	0.00864267	0.0201333	0.414361	-0.00123233	0.00179367	0.000355333	0.0103807	0.00201433	0.00251867	0.017809	0.00716967	0.00201167	0.00100367	0.00187	0.000892667	0.000521	0.00245233	0.00168867	0.00382233	0.00187633	0.008489
Ag_BPSL2030_0.01	0.00141167	0.00312267	0.012378	0.00317033	0.00208533	0.000548	0.00052	0.00749933	0.00185433	0.00195433	0.000207	0.00242133	0.000712667	0.00196367	0.001569	0.000924	0.000533333	0.002657	0.00712233	0.00183233	0.00175567	0.001764	0.000172	0.000723	0.00106367	0.00169667	0.00169967	0.00115933	0.00216633	0.0168433	0.0122377	0.00145067	0.00192433	0.00059	0.0004745	0.002764	0.003565	0.00129	0.001503	0.000472	0.00165133	0.003551	0.001407	0.00160933	0.002552	0.001431	0.00132633	0.00171733	0.316848
Ag_BPSL2030_0.05	0.0233693	0.00714033	0.134804	0.002756	0.000530667	0.00147767	0.00306633	0.0710663	0.029549	0.00125733	0.012137	0.0333517	0.004938	0.00263833	0.0115047	0.0257527	0.00904767	0.0154147	0.179868	0.002101	0.018653	0.0211123	0.00253267	0.00117833	0.012162	0.000222	0.00240567	0.00604933	0.0574683	0.144198	0.00645933	0.00185733	0.00191333	0.0171323	0.0129317	0.00138533	0.002262	0.0201683	0.00135867	0.001014	0.00172967	0.002424	0.00143867	0.00619833	0.00264967	0.00298567	0.0118357	0.0101357	0.804551
Ag_BPSL2030_0.1	0.047978	0.030405	0.192702	0.03105	0.00422267	0.00214133	0.0133353	0.0957113	0.0555543	0.00662167	0.0337097	0.0777017	0.0244737	0.00837267	0.0436393	0.0844483	0.0430383	0.041789	0.245244	0.00371667	0.039393	0.0479477	0.003524	0.00399333	0.0327103	0.00465767	0.018582	0.017532	0.119969	0.204914	0.0399937	0.011872	0.00339767	0.05628	0.0536357	0.00172967	0.00300933	0.0608707	0.006945	0.004419	0.001778	0.0169687	0.00322933	0.0277813	0.00365567	0.015062	0.04206	0.0312027	0.837199
Ag_BPSL2030_0.2	0.083645	0.0525347	0.198319	0.0527	0.008531	0.00218467	0.0229127	0.095541	0.080862	0.012486	0.0484113	0.128517	0.039515	0.023531	0.093364	0.163225	0.0709163	0.064801	0.278692	0.0129637	0.054626	0.078426	0.012453	0.00655733	0.0586183	0.0215523	0.0488893	0.032057	0.171756	0.264044	0.0852817	0.0174913	0.00585633	0.09401	0.116452	0.00207767	0.008981	0.103064	0.0128527	0.011552	0.005649	0.0349373	0.00575267	0.0499893	0.00564433	0.018075	0.0926067	0.0536493	0.840673
Ag_BPSL2030_0.45	0.143673	0.0861313	0.205215	0.0913357	0.0178733	0.00513933	0.041926	0.108019	0.118	0.0306233	0.0650033	0.165313	0.059395	0.0473103	0.226361	0.250198	0.108829	0.0975447	0.314347	0.02504	0.0731517	0.130518	0.029199	0.019107	0.0959177	0.0427277	0.08306	0.038227	0.232537	0.335118	0.148844	0.0633823	0.0121913	0.119855	0.244372	0.001002	0.0195927	0.165845	0.0257463	0.0258047	0.00684267	0.0424037	0.00864233	0.079317	0.00904533	0.025907	0.149489	0.0774853	0.847482
Ag_BPSL2096_0.01	0.000180333	0.00189633	0.0467453	0.001297	0.00153733	0.00241033	0.00106667	0.002836	0.00310333	0.00116967	0.00162367	0.00282033	0.0027	0.00120067	-0.000125333	0.00668633	0.00106933	0.00128433	0.001195	0.001855	0.000834333	0.00186	0.00086	0.000768	0.001681	0.755555	0.000261	0.00200667	0.00084	-0.001145	0.852932	0.688975	0.00159967	0.41279	0.636588	0.001977	0.00189667	0.000350667	0.720305	0.00217767	0.00111667	0.000385333	0.0386693	0.0949437	0.580326	0.00225133	0.2219	0.687912	0.724253
Ag_BPSL2096_0.05	0.000946	0.000765333	0.179826	0.00185567	0.00116733	0.000925333	0.00224967	0.00455767	0.0553937	0.00186667	0.001196	0.000997	0.003422	0.001187	0.00108067	0.001142	0.000952667	0.0014	0.00175633	0.002342	0.00249733	0.00252133	0.00108667	0.00432067	0.001907	0.859625	0.000565	0.00170367	0.00150733	0.00545167	0.875006	0.852916	0.00251667	0.754386	0.859373	0.00305533	0.005113	0.00124833	0.862786	0.00122333	0.00107333	0.000742667	0.268121	0.423101	0.843464	0.002197	0.669085	0.860824	0.864065
Ag_BPSL2096_0.1	0.00198333	0.001365	0.302361	0.003438	0.00180533	0.003328	0.00111367	0.00434133	0.105464	0.00350733	0.00226367	0.005824	0.0036605	0.00149233	0.003987	0.001697	0.002354	0.00229	0.001823	0.00196367	0.00329967	0.002659	0.00342867	0.002455	0.0100317	0.879031	0.00265967	0.00262767	0.0155997	0.0255847	0.888405	0.880307	0.005368	0.816659	0.883803	0.001395	0.020894	0.00130633	0.880827	0.003386	0.00496867	0.002807	0.440565	0.591817	0.876261	0.006078	0.788369	0.883478	0.882201
Ag_BPSL2096_0.2	0.003477	0.00463933	0.32865	0.006855	0.00187533	0.011947	0.00474533	0.0195087	0.149671	0.00826567	0.008404	0.00519833	0.00300367	0.0146033	0.00659967	0.00268467	0.009177	0.003363	0.00453967	0.00497133	0.006107	0.009823	0.00539733	0.015659	0.0272973	0.879952	0.0159633	0.00514633	0.0238527	0.0459863	0.888736	0.883248	0.0198173	0.826084	0.886528	0.00880967	0.035408	0.00334933	0.884045	0.00455067	0.00826933	0.0147613	0.48969	0.650016	0.879337	0.0192573	0.810832	0.887342	0.887644
Ag_BPSL2096_0.45	0.00524767	0.00843267	0.350886	0.013429	0.00915633	0.0495517	0.0157303	0.0247677	0.178547	0.0310513	0.0228447	0.030838	0.007826	0.0339537	0.018899	0.019527	0.0220237	0.0119543	0.009156	0.0157487	0.024284	0.0202787	0.0202517	0.030988	0.0362017	0.878396	0.038886	0.0220783	0.0388633	0.0763817	0.879953	0.878711	0.0421847	0.822252	0.884043	0.0238467	0.050341	0.0139867	0.877744	0.0153517	0.0184687	0.0355063	0.502579	0.686403	0.874857	0.0423763	0.80278	0.878901	0.879332
Ag_BPSL2096_Histag_0.01	0.0010655	0.001176	-0.0014425	0.003668	0.003373	0.002154	0.001091	0.002657	0.00148	-0.0002675	0.0022075	0.0011975	0.0011415	0.004262	0.00237	0.0013165	0.002494	0.003612	0.001557	0.0030535	0.001028	0.002114	0.000844	0.0081275	0.005928	-5e-05	0.001255	0.0015655	0.001165	0.0080835	0.024501	-0.000696	0.0016555	0.011469	-0.006059	0.0019935	0.002852	0.003571	-0.0024015	0.000643	-0.0007245	0.001142	0.002508	-0.0036435	0.0020055	-0.0026195	-0.0006305	-0.0025345	0.0019225
Ag_BPSL2096_Histag_0.05	0.001343	0.0011395	0.0009815	0.0030615	0.001474	0.0013955	8.5e-06	0.003415	0.002554	-0.000145	0.000542	0.0055645	0.0040435	0.0022715	0.0011695	0.003225	0.0040455	0.0136885	0.002034	0.002619	0.001317	0.003684	0.000716	0.000937	0.002156	0.073784	0.00093	0.001901	0.000441	-0.0015175	0.428161	0.0640205	0.0043075	0.0116185	0.0518235	0.0011595	0.001434	0.0067695	0.0841155	0.00083	0.002562	0.001722	0.0040915	0.0010555	0.0273095	0.002551	0.0026695	0.073985	0.073976
Ag_BPSL2096_Histag_0.1	0.0006665	0.0013635	0.0236225	0.000744	0.001776	0.0013655	0.0003535	0.0013475	0.000165	0.002295	-0.0013185	0.0007765	0.000281	0.0017675	0.002329	-8.75e-05	0.0009145	0.016823	0.0008795	0.0035825	0.0019985	0.001015	0.0016225	-0.0004055	0.001753	0.715701	0.0029315	0.002328	-0.0008675	0.002078	0.868248	0.603973	0.001372	0.269286	0.546991	0.0014545	0.002216	0.002639	0.729515	0.0010675	0.0007225	0.0015335	0.005214	0.016614	0.417131	0.002373	0.139508	0.654092	0.662972
Ag_BPSL2096_Histag_0.2	0.0027785	0.0034085	0.0656525	0.001794	0.0029255	-0.000162	0.001487	0.0013695	0.0062195	-0.0007045	0.0004745	0.0016595	0.0018585	0.0024025	0.002473	0.0014115	0.000987	0.0032805	0.0025895	0.0004185	0.0029555	0.0026495	0.005024	0.0008485	0.0030975	0.841861	-0.000388	-0.000472	0.0021545	0.001569	0.887753	0.812078	0.002686	0.579607	0.790709	0.00154	0.0028495	0.0025955	0.867522	0.000833	0.0016045	0.0019415	0.0605405	0.0969395	0.742916	0.003282	0.377328	0.839905	0.842498
Ag_BPSL2096_Histag_0.45	0.0013535	0.0030975	0.0049645	0.0021805	0.002802	-0.000898	0.0036375	0.0039055	0.0024885	0.000123	0.0010605	-0.0015415	0.0032505	0.0043665	0.0006675	0.001003	0.0017685	0.0018575	0.002966	-0.00014	0.0039125	0.001709	0.002651	0.002219	0.0003925	0.168904	0.002592	0.0018475	0.001834	0.0022025	0.460924	0.173407	0.0027085	0.061612	0.171825	0.001351	0.0012295	0.0009935	0.145587	0.0031725	0.0035665	0.00212	0.001026	0.012359	0.070845	0.0044765	0.0256605	0.148544	0.174404
Ag_BPSL2520_0.01	0.00180367	0.00136933	0.00315567	0.002723	0.00145333	0.00454367	0.00166633	0.001906	0.00221733	0.00580867	0.001142	0.00198267	0.001318	0.00146233	0.00186333	0.000776333	0.00140833	0.00270633	0.002814	0.00155433	0.002532	0.000863667	0.00289367	0.00196333	0.00166	-0.00145867	0.00150833	0.00116167	0.00196633	0.001984	0.056447	0.09225	0.00120133	0.009519	0.107008	0.003348	0.00221233	0.001311	0.0142173	0.00129733	0.00295033	0.00145333	0.000920333	0.0201797	0.043122	0.00270367	-0.00123433	0.005523	0.293511
Ag_BPSL2520_0.05	0.00285733	0.001313	0.00203533	0.00296533	0.002313	0.001831	0.00279133	0.00396033	0.00289867	0.00295967	0.00291033	0.001372	0.00182567	0.00203367	0.00358133	0.00187233	0.003828	0.001876	0.002312	0.001861	0.000420333	0.001133	0.00115267	0.00559233	0.00322933	-0.001833	0.00172	0.00122967	0.00244733	0.0105323	0.028678	-0.000345	0.00194067	0.000680667	0.008566	0.001642	0.00121133	0.000708	0.028056	0.00236567	0.00152533	0.002057	0.000299	0.00979467	0.00062	0.00296367	-0.000117	0.001558	0.352559
Ag_BPSL2520_0.1	0.00134267	0.00149533	0.00565633	0.002189	0.00148767	0.001215	0.002282	0.00379067	0.002106	0.001174	0.001527	0.00203933	0.002177	0.002022	0.003036	0.001991	0.001315	0.00348067	0.000851667	0.00222533	0.00131633	0.002748	0.00122533	0.000376667	0.00230067	0.001509	0.000881333	0.005904	0.001938	0.0369313	0.0710195	0.017437	0.00489533	0.0320653	0.065722	0.00184867	0.00155867	0.00179833	0.067642	0.001804	0.00135733	0.00204567	0.00150833	0.00339567	0.0200377	0.000628333	0.00613267	0.0719773	0.58262
Ag_BPSL2520_0.2	0.002114	0.001466	0.001047	0.00231633	0.00288833	0.00242567	0.00116767	0.00801467	0.000707333	0.00153033	0.00574767	0.00208233	0.00300867	0.00267467	0.019454	0.00602367	0.00469933	0.001256	0.00221667	0.002252	0.00263867	0.00280867	0.000358667	0.00119133	0.00131833	0.0030695	0.000847	0.00148967	0.00824567	0.0592403	0.0308443	0.005768	0.00377	0.0468813	0.067477	0.00204433	0.001287	0.00431367	0.0822973	0.00427067	0.00127467	0.00114933	0.00194167	0.00517733	0.00639	0.00221167	0.0163617	0.0530203	0.635247
Ag_BPSL2520_0.45	0.0209317	0.001505	0.00572	0.002974	0.00213533	0.002517	0.00192833	0.0141047	0.00366633	0.000965667	0.005891	0.017689	0.00320633	0.00552833	0.0743083	0.027493	0.009758	0.00938867	0.011124	0.003563	0.00226633	0.0302487	-0.000110333	0.00294167	0.00919867	0.0045445	0.00406033	0.00411	0.045317	0.105	0.0399683	0.0308857	0.00256933	0.020979	0.0711467	0.00159467	0.00153567	0.0341457	0.083301	0.001332	0.00146933	0.00709433	0.000992	0.0125503	0.00718967	0.000735333	0.0231603	0.031187	0.671769
Ag_BPSL2522_0.01	0.00103933	0.00167133	0.00222033	0.002299	0.00318167	0.000898333	0.00108367	-0.000266	0.002002	0.00292867	0.00108933	0.002258	0.00184267	0.00134167	0.00102233	0.00303467	0.00251633	0.00164867	0.00406067	0.004655	0.00140967	0.002751	0.00035	0.00123967	0.002739	0.00192267	0.001705	0.00148133	0.001223	0.00285167	0.003853	0.00091	0.00178967	0.000329333	0.006539	0.00199267	0.00112467	0.000812	0.000903333	0.00179667	0.00220767	0.00103533	0.00120833	0.000544	0.000618333	0.000959667	0.001853	0.00328133	0.00270567
Ag_BPSL2522_0.05	0.000860333	0.00128767	0.00277667	0.00193733	0.00123833	0.00194033	0.00298233	0.00175867	0.00148833	0.002706	0.00315167	0.00135967	0.000968333	0.00104767	0.00691767	0.00114767	0.002661	0.00109867	0.00531167	0.000502	0.00200433	0.001657	0.002159	0.00125967	0.00149833	0.000815333	0.000966667	0.00132333	0.00493267	0.352865	0.187598	0.134424	0.014113	0.488119	0.666439	0.000958667	0.00647533	-0.000116333	0.500971	0.001007	0.004924	0.00155033	0.00170433	0.0680773	0.00161767	0.00613533	0.00131767	0.0197937	0.817697
Ag_BPSL2522_0.1	0.00432133	0.00236867	0.0279627	0.001888	0.00141867	0.0317123	0.0404923	0.012636	0.00210767	0.00115433	0.00677133	0.002739	0.00294833	0.003408	0.0535677	0.003405	0.00272533	0.00271767	0.0465767	0.000415333	0.00385633	0.00447267	0.003153	0.00427167	0.00242467	0.0301003	0.00266633	0.00358633	0.113782	0.685208	0.494956	0.322712	0.115787	0.82811	0.859789	0.00168567	0.0028285	0.019059	0.799089	0.000146333	0.032229	0.00304733	0.00139267	0.328316	0.00330933	0.0366743	0.00345567	0.0837135	0.875911
Ag_BPSL2522_0.2	0.0104367	0.00770133	0.090629	0.00360967	0.00601767	0.00389333	0.12656	0.0231757	0.014197	0.007031	0.0236703	0.00946933	0.003819	0.00142867	0.109285	0.00738867	0.002296	0.00574933	0.127543	0.00117533	0.0207567	0.00899033	0.001586	0.00299833	0.00375367	0.0749097	0.006503	0.0255953	0.295051	0.75917	0.659624	0.47685	0.276302	0.874571	0.887839	0.001634	0.00248567	0.01891	0.831805	0.00119633	0.001836	0.00640767	0.00748233	0.584902	0.0730463	0.0428883	0.046159	0.239403	0.884668
Ag_BPSL2522_0.45	0.007979	0.010307	0.120597	0.00513867	0.00593033	0.00466833	0.153074	0.0127787	0.027977	0.0114693	0.0352957	0.0229513	0.009286	0.0248807	0.129876	0.0144637	0.010219	0.00788267	0.138168	0.00249733	0.0230563	0.009225	0.00232033	0.00309233	0.00866367	0.143512	0.00640467	0.0420577	0.31668	0.76111	0.727577	0.596373	0.317357	0.877527	0.888092	0.0171717	0.00577967	0.026493	0.831985	0.000947333	0.00770867	0.0109713	0.024004	0.639032	0.203431	0.0482527	0.0372055	0.463449	0.883636
Ag_BPSL2697_0.01	0.00285767	0.00181067	0.002944	0.001703	0.00159667	0.00241167	0.001757	0.000768	0.001023	0.000939	0.00128267	0.00211533	0.00316933	0.000992333	0.000839	0.00144433	0.001732	0.00233967	0.00263633	0.00132267	0.00130467	0.002462	0.00208933	0.00193233	0.00238533	0.00156833	0.000822667	0.00193033	0.00499267	0.204603	0.217919	0.298914	0.00838133	0.0779133	0.564537	0.000466667	0.0295403	0.102275	0.084541	0.005327	0.0305057	0.00150567	0.00313267	0.0930043	0.00230967	0.0357157	0.021166	0.291297	0.102794
Ag_BPSL2697_0.05	0.183807	0.00307067	0.0102243	0.00258933	0.00126567	0.000923333	0.002135	0.0260483	0.00159467	0.001714	0.00120133	0.003103	0.00144533	0.079562	0.00516533	0.014497	0.0825433	0.008569	0.00120467	0.00907733	0.0787773	0.00132067	0.00286667	0.000835	0.0123467	0.200936	0.0783703	0.134269	0.0133987	0.839008	0.86013	0.862042	0.271402	0.763446	0.892673	0.00149067	0.68386	0.812424	0.760788	0.316348	0.628584	0.003867	0.0657633	0.817933	0.011851	0.698774	0.501164	0.866052	0.786844
Ag_BPSL2697_0.1	0.367767	0.00257333	0.0534473	0.000860667	0.00121467	0.00158167	0.00157767	0.0987717	0.0233213	0.00492133	0.002159	0.00836967	0.00314333	0.255837	0.014838	0.0756767	0.232206	0.051827	0.0107257	0.032313	0.354601	0.00322467	0.0274337	-8.5e-05	0.0754073	0.71081	0.327401	0.338936	0.0475033	0.871157	0.884469	0.884125	0.543412	0.8417	0.900901	0.002107	0.826327	0.860974	0.848586	0.563446	0.767616	0.0278423	0.176902	0.864438	0.0457747	0.81965	0.729884	0.878106	0.86051
Ag_BPSL2697_0.2	0.500976	0.00325533	0.114165	0.00569667	0.016974	0.00178067	0.00225133	0.138923	0.0546567	0.0195263	0.001907	0.0354023	0.00700567	0.283319	0.044877	0.115316	0.381769	0.106529	0.037902	0.0568843	0.482745	0.0167423	0.0509043	0.00193667	0.159208	0.788642	0.458054	0.381889	0.0934267	0.880275	0.894266	0.89292	0.737101	0.867099	0.905946	0.022982	0.854976	0.881096	0.858662	0.621446	0.791049	0.057852	0.243365	0.878748	0.0854783	0.841232	0.80496	0.89407	0.876687
Ag_BPSL2697_0.45	0.561473	0.00416767	0.204096	0.00452233	0.0638887	0.00501433	0.00125433	0.165761	0.0868053	0.035503	0.007717	0.112904	0.00888367	0.353496	0.0411763	0.165728	0.432009	0.137577	0.0863617	0.069255	0.600874	0.0128707	0.0694907	0.00302233	0.316117	0.840697	0.576676	0.426944	0.117785	0.886917	0.899231	0.898713	0.779871	0.870822	0.910683	0.0429403	0.869025	0.884987	0.873346	0.662352	0.802669	0.066271	0.275231	0.883289	0.107281	0.849295	0.830165	0.898254	0.878356
Ag_BPSL2697_Histag_0.01	0.000352	-3.7e-05	0.000152	0.002442	0.001015	0.002277	0.0015505	0.000794	0.000589	0.000866	-0.001128	0.0036075	0.001183	0.0013585	0.0026065	0.0021345	0.0029595	0.0007935	0.0008145	0.0027735	-0.001496	0.0022495	0.005087	0.0002925	0.0037105	0.0016895	0.004581	0.0029635	0.0003735	0.0006315	-0.003553	0.014416	-0.000756	-0.002994	0.050806	0.00142	-0.005958	-0.0082055	-0.0045075	0.0011695	-0.007709	0.0032875	0.000925	-0.0035825	0.0468215	0.0089965	-0.005761	0.018446	-0.0098125
Ag_BPSL2697_Histag_0.05	0.0035475	0.0003255	0.0021875	0.003423	0.0029415	0.001165	0.002868	0.0025625	0.002808	0.0035255	0.0001695	0.004744	0.000606	0.0249275	0.0054825	0.0015715	-0.0003225	-0.0006275	0.001856	0.005508	0.0164125	0.00372	0.00241	0.001728	0.003666	0.0289945	0.0068075	0.023356	0.0016825	0.758947	0.801454	0.807662	0.0110895	0.376675	0.873707	0.0017285	0.426299	0.523303	0.565916	0.0601305	0.419608	0.000188	0.000299	0.628885	0.001007	0.537113	0.206173	0.805427	0.574981
Ag_BPSL2697_Histag_0.1	0.13512	0.0006175	0.0277895	0.0012475	-4e-05	0.0005355	0.000416	0.071812	0.0092915	0.0029825	0.002833	0.0098495	0.0003975	0.208029	0.001969	0.0382605	0.012257	0.019686	0.0099715	0.0149855	0.231882	0.0022465	0.0154735	0.0006345	0.038441	0.636393	0.180258	0.199761	0.0035315	0.858086	0.872669	0.873812	0.0932805	0.768962	0.89548	0.0027755	0.781473	0.83258	0.829732	0.284637	0.747986	0.0096995	0.035899	0.8495	0.000498	0.800674	0.621074	0.87703	0.806509
Ag_BPSL2697_Histag_0.2	0.33262	0.0013895	0.088425	0.0025975	0.000637	0.0006565	0.0021705	0.183586	0.035877	0.011249	0.004648	0.08489	0.0004885	0.36736	0.0047715	0.106958	0.091249	0.06154	0.077244	0.0503575	0.465593	0.005134	0.0469665	0.0018595	0.193492	0.820917	0.3983	0.347955	0.023332	0.874173	0.889957	0.890591	0.171668	0.830617	0.906064	0.010932	0.827555	0.853587	0.854888	0.470864	0.792938	0.034504	0.0852225	0.863967	0.0060715	0.837062	0.73482	0.891015	0.849784
Ag_BPSL2697_Histag_0.45	0.485718	-0.000349	0.181453	0.00266	0.0499535	0.008077	0.0047645	0.285802	0.0815795	0.0343485	0.0304115	0.364115	0.0026825	0.477589	0.010296	0.190284	0.199733	0.110934	0.22528	0.11106	0.622596	0.003652	0.087729	0.0027545	0.492209	0.842674	0.573367	0.449455	0.0627595	0.88416	0.890615	0.891239	0.256495	0.852274	0.908695	0.0328295	0.855171	0.867599	0.866575	0.557708	0.812407	0.0660775	0.122213	0.881308	0.02271	0.851966	0.809978	0.893636	0.864082
Ag_BPSL2698_0.01	0.002893	0.000144	0.001451	0.00203433	0.00211833	0.000347	0.002043	0.00176167	0.00161433	0.00727967	0.00160233	0.000967333	0.00238333	0.00267133	0.00106767	0.043535	0.00288967	0.00128167	-0.000179667	0.00239267	0.000422667	0.00135033	0.001563	0.001289	0.001901	0.002783	0.00436367	0.002703	0.002987	0.093514	0.00201667	0.00220867	0.00251633	0.00337267	0.00157333	0.00297067	0.004009	0.00400633	0.381635	0.001448	0.00193	0.00257067	0.00253833	0.0349447	0.000468	0.00198233	0.0915037	0.0511347	0.607556
Ag_BPSL2698_0.05	0.00203867	0.002898	0.00375867	0.000434667	0.00273467	0.00398533	0.00343767	0.249676	0.00284867	0.00222333	0.00264833	0.00101333	0.001701	0.00492767	1.86667e-05	0.427678	0.00231733	0.000478333	0.00160133	0.001562	0.003033	0.004252	0.00300267	0.002693	-2e-05	0.00225267	0.00115867	0.00194633	-3.9e-05	0.497538	0.00302467	0.00635967	0.00201	0.0440977	0.00724733	0.00150167	0.31171	0.001498	0.837148	0.00185433	0.00315233	0.002282	0.00328833	0.562089	0.002691	0.001285	0.536399	0.637604	0.858672
Ag_BPSL2698_0.1	0.00259167	0.00193	0.02929	0.000931333	0.00334133	0.000518	0.002318	0.561351	0.000529	0.001487	0.00138933	0.00303	0.00185433	0.00181233	0.002125	0.746161	0.000337	0.00276833	0.00171933	0.00235833	0.00457733	0.00177533	0.00156067	0.00143133	0.000430667	6.53333e-05	0.00264533	0.00283133	0.00170567	0.703654	0.00226167	0.00264733	0.00121367	0.238106	0.0521803	0.000707	0.768644	0.00214	0.876751	0.002267	0.002079	0.00140733	0.039253	0.850866	0.00133833	0.000941667	0.809474	0.868407	0.877419
Ag_BPSL2698_0.2	0.002229	0.00200133	0.0717943	0.003201	0.004932	0.003185	0.00106133	0.677902	0.00290567	0.004516	0.00234467	0.00350933	0.00356467	0.00308433	0.00248	0.834134	0.00279033	0.00374833	0.00246	0.003455	0.024471	0.000439667	0.008513	0.0110587	0.00405733	0.00151833	0.002278	0.004267	0.00500233	0.759942	0.001522	0.005705	0.00236333	0.377241	0.153803	0.00234167	0.849051	0.00141	0.886318	0.00788267	0.00532367	0.003624	0.237501	0.877205	0.0121207	0.002855	0.852	0.883672	0.885272
Ag_BPSL2698_0.45	0.00713467	0.028309	0.10917	0.00128967	0.011851	0.00195633	0.00109467	0.719545	0.00201667	0.001975	0.00132033	0.00236733	0.00246767	0.00652967	0.002053	0.858975	0.00135833	0.00946	0.001343	0.00230767	0.0435993	0.000909333	0.0155943	0.048421	0.00192367	0.00154	0.000297333	0.000315	0.025088	0.801221	0.001606	0.003001	0.002944	0.487552	0.299037	0.001559	0.867147	-0.000181667	0.891065	0.00133633	0.0229	0.00193833	0.381189	0.886609	0.0300147	0.002401	0.866591	0.889184	0.890182
Ag_BPSL3319_0.01	0.0020575	0.000996667	0.00233433	0.00175667	0.002351	0.002102	0.00392367	0.00494067	0.003476	0.001407	0.000654667	0.00212267	0.001946	0.00127133	0.000897	0.002127	0.00119833	0.003438	0.002914	0.00281433	0.000418	0.001905	0.00210633	0.00229533	0.172504	0.010744	0.0132653	0.00284533	0.003148	0.008354	0.004848	-0.001915	0.000778667	0.00267267	-0.000200667	0.002549	0.002129	0.000619333	0.049805	0.00144	0.000463	0.00478733	0.00193033	3.06667e-05	0.00130433	0.000785333	0.001793	0.027351	0.0489095
Ag_BPSL3319_0.05	0.002848	0.000242667	0.0331747	0.00410567	0.002949	0.000899667	0.001693	0.0291833	0.004665	0.002334	0.003513	0.0776047	0.00392567	0.000785333	0.00293833	0.00239067	0.00243167	0.0217343	0.0385753	0.00325833	0.00193367	0.0109063	0.00120633	0.005673	0.0005935	0.247506	0.009649	0.00158067	0.00666767	0.0621687	0.00227933	-0.001219	0.0277863	0.133047	0.00643233	0.001593	0.000850667	0.000384	0.216547	0.00259633	0.003206	0.00115833	0.102762	-0.000303333	0.00294167	0.000199667	0.00689767	0.424682	0.655763
Ag_BPSL3319_0.1	0.00919067	0.001945	0.07546	0.007024	0.00278667	0.003094	0.00442933	0.058265	0.0204733	0.00354733	0.00332667	0.141244	0.00361733	0.000974667	0.005582	0.0379853	0.002203	0.0421527	0.0897393	0.00156267	0.00439333	0.0247207	0.001284	0.055633	0.00208933	0.495366	0.00297367	0.002643	0.0301777	0.129944	0.0104963	0.003444	0.084538	0.243406	0.0169385	0.00148767	0.0121103	0.007381	0.382064	0.00439733	0.000304667	0.00109233	0.180996	-0.00140867	0.001767	0.00190067	0.0032165	0.620959	0.74955
Ag_BPSL3319_0.2	0.0258533	0.005391	0.127486	0.00207233	0.00612067	0.00193233	0.006372	0.071476	0.04182	0.0123963	0.0123823	0.200751	0.005285	-0.000437667	0.022035	0.0370313	0.00443733	0.0754293	0.162964	0.0173297	0.0187897	0.05043	0.00237467	0.0608033	0.008601	0.637756	0.00229333	0.004668	0.0561307	0.202393	0.0701223	0.000268333	0.137023	0.312197	0.011421	0.000847	0.0262413	0.0281273	0.483503	0.001411	0.00126567	0.000722667	0.22674	0.00507333	0.00356733	-0.001241	0.0148783	0.719564	0.794485
Ag_BPSL3319_0.45	0.026475	0.013089	0.105562	0.00936167	0.0110297	0.00220833	0.009065	0.055974	0.0378147	0.020928	0.0203963	0.227258	0.00741133	0.00384667	0.0296547	0.0453283	0.009642	0.0984387	0.133967	0.0277877	0.0182673	0.060464	0.00343567	0.0834527	0.0124943	0.663295	0.00535467	0.00464933	0.0609787	0.226169	0.0692323	0.004587	0.173889	0.347044	0.0430583	0.00169667	0.0514993	0.0474063	0.518834	0.007556	0.004554	0.001892	0.250935	0.011101	0.00570833	0.002601	0.0200477	0.784593	0.81319
Ag_BPSS0476_0.01	0.00218967	0.00129233	0.003634	0.00193067	0.00143633	0.00450333	0.00245933	0.001069	0.002569	0.00238	0.003201	0.00116067	0.00198833	0.004754	0.00209167	0.00670533	0.000443	0.00179367	0.000992667	0.002005	0.002574	0.00157067	0.000852667	0.002362	0.00184233	0.00178867	0.001481	0.00147	0.00178167	0.027782	0.001644	0.008815	0.00401133	0.00415967	0.0022655	0.00348367	0.00201167	0.002882	0.120627	0.003421	0.00240867	0.00278967	0.0035715	0.00260833	0.00322433	0.001608	0.0199877	0.00720867	0.384089
Ag_BPSS0476_0.05	0.00128567	0.002024	0.00285867	0.00299667	0.00101033	0.000641333	0.00310433	0.179511	0.00176967	0.00206667	0.003741	0.001472	0.00129467	0.00972733	0.00151467	0.265109	0.000973333	0.00207367	0.00508367	0.001258	0.001447	0.002063	-0.000412	0.00129733	0.002158	0.001758	0.00185667	0.000411333	0.00245233	0.4063	0.005718	0.014578	0.001239	0.0162657	0.016884	0.002601	0.125635	0.003548	0.785627	0.00171167	0.002148	0.001233	0.00289833	0.328677	0.00133967	0.00107067	0.382794	0.38045	0.846086
Ag_BPSS0476_0.1	0.00157433	0.00161333	0.002115	0.00265933	0.001446	0.003512	0.00123267	0.35447	0.003	0.000435667	0.000723667	0.001333	0.00119167	0.001319	0.000642	0.42406	0.00164367	0.00105233	0.000625	0.000621	0.000438667	0.001679	0.00312633	0.00207067	0.00138533	0.000974333	0.00176	0.002375	0.00624433	0.550917	0.000816667	0.0301927	0.001152	0.0405097	0.0120487	0.00103067	0.330359	0.000962667	0.845617	0.000718333	0.006111	0.00242267	0.00227833	0.629182	0.001164	0.00187333	0.531655	0.634169	0.868392
Ag_BPSS0476_0.2	0.00151333	0.00383067	0.00291	0.00188567	0.001329	0.00268267	0.000970333	0.552372	0.001083	0.00179533	0.00208233	0.001917	0.00192167	0.00185867	0.001218	0.589856	0.00122233	0.000603333	0.002719	4.66667e-05	0.000261	0.00196767	0.005891	0.00313367	0.00346067	0.00254167	0.00216467	3.73333e-05	0.000691	0.681477	0.00331133	0.0618607	-0.000288	0.117628	0.0482637	0.00215567	0.583106	0.00577267	0.87007	0.000467333	0.00352333	0.00196	0.002539	0.814871	0.00346933	0.002171	0.738476	0.830046	0.874355
Ag_BPSS0476_0.45	0.00440067	0.002574	0.014479	0.00262467	0.00191233	0.00153267	0.00115	0.681784	0.00034	0.00205933	0.002803	0.00212867	0.0012605	0.000919667	0.00163033	0.717814	0.001474	0.00225533	-0.000510667	0.00198567	0.001152	0.00143967	0.0226413	0.00130767	0.00196	0.00363633	0.00120567	0.004661	0.00217967	0.75712	0.00318733	0.111686	0.001599	0.235069	0.212034	0.002933	0.735899	-0.000699	0.881595	5.4e-05	0.004047	0.00191867	0.0549947	0.868542	0.00893967	0.00184167	0.83283	0.876687	0.878749
Ag_BPSS0477_0.01	0.002678	0.000519333	0.00348933	0.00178633	0.00187333	0.00199633	0.00160833	0.002475	0.000944333	0.000710333	0.001949	0.00265567	0.003376	0.002574	0.001737	0.00294767	3.93333e-05	0.0113483	0.001352	0.002093	0.001713	0.00221767	0.002214	0.00158133	0.00104433	0.00290733	0.001699	0.000618333	0.00254467	0.00214967	0.0749137	0.0367113	0.00126433	0.002419	0.524113	0.001241	0.00546467	0.001553	0.0326747	0.00137333	0.041607	0.00110133	0.00183167	0.052845	0.00310733	0.0153383	0.00237267	0.0775537	0.0704485
Ag_BPSS0477_0.05	0.00172	0.002163	0.0069	0.00173967	0.003022	0.00123	0.00148233	0.051327	0.00471	0.001636	0.001471	0.00258967	0.002103	0.159399	0.00840867	0.02083	0.001861	0.00481033	0.00194367	0.00998067	0.157618	0.00450833	0.009651	0.003528	0.0120603	0.772266	0.0883237	0.0572423	0.00221867	0.502753	0.84734	0.817563	0.0348517	0.00481767	0.892042	0.00257233	0.646802	0.452102	0.78967	0.14733	0.685967	0.004714	0.0156227	0.803487	0.00196833	0.75891	0.264832	0.845578	0.795736
Ag_BPSS0477_0.1	0.00294767	0.00132433	0.0550393	0.00349867	0.00399167	-0.000472333	0.00144467	0.105211	0.012601	0.000875333	0.00314833	0.004285	0.00271433	0.258444	0.0131183	0.0571997	0.0326187	0.0193253	0.00547833	0.024207	0.37717	0.00428067	0.027697	0.001582	0.0451263	0.84263	0.216495	0.145787	0.004728	0.655316	0.877333	0.863748	0.0675303	0.027028	0.900675	0.002801	0.795672	0.641164	0.844098	0.281019	0.757044	0.0243083	0.0443463	0.848017	0.000786333	0.807427	0.372674	0.876171	0.841508
Ag_BPSS0477_0.2	0.0087	0.00205767	0.0933687	0.000633667	0.024952	0.001346	0.00163833	0.136034	0.0296827	0.00749167	0.00252	0.00195667	0.003414	0.306894	0.0290603	0.091068	0.0702903	0.033597	0.0125523	0.038881	0.477684	0.009258	0.037067	0.00272367	0.0760693	0.853175	0.292946	0.201201	0.0113467	0.711047	0.883975	0.87527	0.0907427	0.0450713	0.902353	0.00317033	0.829962	0.701089	0.857152	0.340174	0.776292	0.0354167	0.057999	0.861772	0.00223933	0.815689	0.428368	0.882043	0.845731
Ag_BPSS0477_0.45	0.0157897	0.001063	0.12375	0.002178	0.0531983	0.00181633	0.003086	0.161174	0.0463677	0.0137747	0.00251333	0.00761033	0.00304833	0.329873	0.033507	0.108442	0.107582	0.0440723	0.0258743	0.043779	0.53644	0.00700933	0.0441143	0.00122867	0.116729	0.857757	0.365271	0.232354	0.01886	0.736478	0.890037	0.881729	0.104307	0.0638147	0.906946	0.00775633	0.847453	0.732909	0.861403	0.365493	0.786063	0.0486067	0.0667103	0.86767	0.00201233	0.820044	0.457865	0.886515	0.843773
Ag_BPSS0477_Histag_0.01	0.002001	0.001374	0.001661	0.000224	0.003641	0.0016735	3.6e-05	0.00201	0.0014855	0.002166	0.0044025	0.0013465	0.0011125	-0.0005315	0.0006865	0.0016335	0.001288	0.0027505	0.0026825	0.0027325	0.001127	0.0021875	0.001393	-0.0001705	0.0009235	0.000625	0.0005605	0.0017545	0.000559	-0.0003635	0.0053815	0.002742	0.0029715	0.001926	0.168465	0.0014085	0.0024395	0.0010325	9.1e-05	0.0018375	0.002421	0.0013365	0.0014355	0.004703	0.0009265	0.001219	0.00253	0.037168	0.0207885
Ag_BPSS0477_Histag_0.05	0.0013725	0.000967	0.003959	0.0021215	0.0029835	0.0007655	0.0029325	0.00193	0.004264	0.011328	0.0038175	0.0020255	0.001619	0.034195	0.001828	0.000951	0.0030915	0.0006	0.003627	0.0033705	0.0088975	0.00239	0.0011335	0.0016735	0.003242	0.167914	0.0090415	0.005574	0.002309	0.135032	0.714044	0.570898	0.002053	0.0007795	0.856791	0.0028095	0.23857	0.1217	0.497846	0.0430925	0.414541	0.003959	0.0018205	0.614659	0.002578	0.41661	0.0521935	0.726668	0.640176
Ag_BPSS0477_Histag_0.1	0.013513	0.001102	0.0107805	0.002001	0.0005315	0.0008575	0.0019585	0.065643	0.0048125	0.0007545	0.001076	0.024195	0.000331	0.204369	0.002181	0.030261	0.003031	0.0046075	0.022038	0.0126855	0.199397	0.0023875	0.0139755	0.0016395	0.069766	0.781929	0.182769	0.0865835	0.002783	0.498131	0.858704	0.833626	0.035969	0.0055595	0.890437	0.002259	0.699426	0.499827	0.815186	0.193872	0.703012	0.007355	0.012403	0.824428	0.002071	0.763546	0.268064	0.85393	0.807958
Ag_BPSS0477_Histag_0.2	0.097782	0.0021925	0.0757005	0.0021135	0.0339235	0.000926	0.0015965	0.178013	0.047202	0.006033	0.0083535	0.206483	0.0040415	0.353036	0.0037955	0.104844	0.071992	0.0509395	0.125951	0.054477	0.439357	0.002357	0.032457	-0.00036	0.255685	0.848432	0.406648	0.239212	0.0159815	0.645387	0.88484	0.872518	0.081158	0.039355	0.904843	0.0041835	0.831986	0.671803	0.853639	0.27719	0.759238	0.039524	0.0407625	0.858677	0.003946	0.807205	0.413956	0.882559	0.844266
Ag_BPSS0477_Histag_0.45	0.155907	0.0007305	0.0914865	0.0020995	0.047365	0.000604	0.000774	0.222564	0.0543035	0.0125245	0.0182665	0.368154	0.001379	0.413547	0.001857	0.142556	0.111637	0.067781	0.203677	0.0819145	0.531102	0.0017875	0.04109	0.0050615	0.424122	0.85288	0.516323	0.293272	0.02657	0.685069	0.880086	0.873654	0.094323	0.055307	0.900524	0.0123905	0.841201	0.71458	0.853122	0.313773	0.766462	0.052229	0.0510045	0.855495	0.0005115	0.814603	0.473883	0.87797	0.85055
Ag_BPSS0530_0.01	0.00214933	-0.000218667	0.002756	0.00109833	2.16667e-05	0.000821333	0.000998	0.00215967	0.001281	0.000805333	0.001354	0.001827	0.00157567	0.000760667	0.00598133	0.00163733	0.00569633	0.001398	0.00230167	0.00289733	0.002639	0.00426633	0.00290567	0.00187833	0.000747	0.00177533	0.001585	0.000839	0.00279633	0.004805	0.00581067	0.00574733	0.00195133	0.00191067	0.005799	0.00207267	0.002694	0.00428933	0.00111833	0.000603667	0.00128	0.00262567	0.00204767	0.002298	0.00241	0.000812667	-0.000709	-0.00139	0.000591
Ag_BPSS0530_0.05	0.002812	0.00164733	0.00287733	0.000850667	0.00105067	0.00270967	0.00241667	0.001925	0.000872	0.000961	0.00244367	0.001847	0.00273067	0.00120133	0.003974	0.00576767	0.00298467	0.00156833	0.00379667	0.00107933	0.002375	0.00285133	0.000876333	0.00148067	0.000659333	0.00232533	0.00172967	0.00110133	0.00275133	0.00334733	-0.00389667	0.00108	0.00174367	0.014652	0.000748	0.000790333	0.000937667	0.000854333	0.011366	0.00194567	0.0210437	0.000550333	0.00296767	0.001719	0.007161	0.003799	0.00386567	-0.00274733	0.0205717
Ag_BPSS0530_0.1	0.000725333	0.000408333	0.002399	0.00223767	0.00168633	0.00127833	0.002246	0.012703	0.00118233	0.002072	0.0206117	0.00187567	0.00343967	0.000203667	0.00573233	0.000228667	0.000455	0.00206167	0.00131233	0.00446767	0.001244	0.00209067	0.00163267	0.00209033	0.000575333	-0.000786	0.003	0.00173933	0.00151267	0.00139667	0.032851	0.004542	0.00196733	0.004877	0.0206753	0.00183167	0.000629333	0.00176733	0.022681	0.00206133	0.0444187	0.002975	0.01636	0.00395667	0.0127393	0.000224667	0.00821167	0.0025045	0.00458133
Ag_BPSS0530_0.2	0.001625	0.002084	0.004097	0.00181867	0.000179333	0.000707667	0.002631	0.002029	0.00220133	0.000933	0.00260067	0.001574	0.00221533	0.00170267	0.0266887	0.001733	0.001515	0.000599667	0.000938333	0.00171767	0.00124133	0.00658133	0.001069	0.00247233	0.00287067	0.00114667	0.00149967	0.00220433	0.00180967	0.003393	0.000889	0.00158833	0.000375333	0.00209167	0.00384067	0.00242567	0.001794	0.001619	0.0117903	0.001074	0.0524207	0.000936333	0.00259	0.000648667	0.00249733	0.00163067	0.00185033	0.00156167	0.001298
Ag_BPSS0530_0.45	0.001417	0.002073	0.00229167	0.000678667	0.00315833	0.000506333	0.00155833	0.00419967	0.00233867	0.00169067	0.00193133	0.002447	0.00244333	0.000784	0.0212737	0.00211467	0.001414	0.00222833	0.00290133	0.00170633	0.000519	0.00149967	0.000761333	0.00703033	0.000344667	0.00171767	0.000214	0.00439833	0.00127667	0.0157567	0.00536833	0.00143067	0.00125667	0.001417	0.0198487	0.000732	0.00203567	0.00238233	0.0134753	0.002883	0.0523667	0.00283467	0.00119233	0.00238033	0.003021	0.00129467	0.001661	0.00229167	0.006031
Ag_BPSS1385_0.01	0.00354933	0.00295567	0.003292	0.00387667	0.00276867	0.00306233	0.00280333	0.00287733	0.001948	0.00239967	0.00201167	0.002989	0.00259833	0.00313933	0.00161567	0.00389767	0.000365333	0.00206933	0.00293133	0.002237	0.002924	0.001948	0.00280833	0.00242233	0.00207967	0.00173233	0.002098	0.00292433	0.00325933	0.001146	0.000306333	0.00173667	0.00197667	0.000261333	-0.000853333	0.00150467	0.00284033	0.00237633	0.001204	0.000985333	0.00124467	0.002242	0.001386	0.00136033	0.001754	0.00303033	0.00112033	-6.96667e-05	0.00202
Ag_BPSS1385_0.05	0.00188733	0.00258533	0.00313533	0.00248267	0.00237967	0.001651	0.00254533	0.00845433	0.000163333	0.00284067	0.00518933	0.00179567	0.008114	0.00195667	0.00154433	0.001331	0.00100433	0.004181	0.005276	0.00247933	0.00225467	0.00131	0.00133667	0.003311	0.00123333	4.96667e-05	0.002462	0.00335933	0.002176	0.011329	0.002364	0.00228633	0.000689667	0.00323867	0.00241	0.00142167	0.00243633	0.001245	0.00226767	0.00553033	0.0016235	0.00245533	0.00198367	0.001507	0.00199	0.000830333	0.001299	0.0149583	0.000776333
Ag_BPSS1385_0.1	0.00376333	0.002853	0.0437373	0.00314533	0.000725333	0.00195733	0.00276733	0.0271793	0.00815067	0.00238867	0.00271933	0.002864	0.00259467	0.00173367	0.00208167	0.004762	0.00457233	0.00372867	0.0593527	0.001116	0.00397	0.004051	0.00148367	0.00115633	0.00150133	0.001959	0.001706	0.002448	0.0217283	0.0632473	0.00225867	0.000262333	0.00216767	0.002352	0.00462133	0.00116167	0.00228633	0.003511	0.00367333	0.000678333	0.00188733	0.00158933	0.000822667	0.00303433	0.002185	0.00183867	0.00178967	0.00157367	0.00903867
Ag_BPSS1385_0.2	0.011285	0.00202433	0.075296	0.00403933	0.00422867	0.001011	0.00237367	0.0328353	0.0170203	0.00196267	0.003129	0.00571167	0.002058	0.004558	0.00248533	0.011656	0.00164567	0.00354133	0.106655	0.00143967	0.00690367	0.006056	0.00185533	0.00252967	0.003159	0.00162833	0.004019	0.00255067	0.0312297	0.0903103	0.00248167	0.00209133	0.004031	0.00102633	0.0137787	0.001735	0.00217667	0.006892	0.001391	0.00183633	0.001532	0.00100633	0.00162533	0.00224633	0.00231033	0.00109833	0.00348533	0.001811	0.016625
Ag_BPSS1385_0.45	0.023692	0.005315	0.0827757	0.01176	0.003042	0.00120367	0.00715633	0.0387847	0.0303143	0.00296833	0.00945633	0.0204837	0.00425067	0.00378533	0.0181477	0.0516897	0.00995433	0.00616467	0.123747	0.00285067	0.0100287	0.01729	0.001995	0.00177533	0.007359	0.002542	0.00937533	0.00206933	0.0619917	0.106581	0.0166463	0.00585667	0.00107033	0.00103	0.034009	0.000980333	0.00243233	0.0184593	0.00349933	0.000841667	0.002208	0.00202133	0.000339667	0.006021	0.00272067	0.001808	0.020156	0.00696033	0.0288553
Ag_BPSS1516_0.01	0.00164633	0.00125967	0.00237967	0.00197367	0.003201	0.00206267	0.00137467	0.00296333	0.00319133	0.00195067	0.002191	0.00412133	0.000898667	0.002487	0.00225567	0.00243533	0.00185967	0.002182	0.00124633	0.005109	0.003283	0.001611	0.000976333	0.00102833	9.33333e-06	0.00132233	0.0166877	0.000959333	0.001497	0.00244367	0.003759	0.00267067	0.00308467	-0.000674667	0.00187333	0.00277833	0.00119167	0.00276067	0.000293	0.00192567	0.00121433	0.00273033	0.00164833	0.00169133	0.000505333	0.004452	-0.000311667	-0.00198367	0.00253333
Ag_BPSS1516_0.05	0.008219	0.002994	0.00227133	0.00215067	0.00215233	0.002627	0.00168733	0.040302	0.00334967	0.005041	0.00243567	0.00669867	0.00117633	0.00698767	0.0100453	0.004723	0.003322	0.0111367	0.0123597	0.00174833	0.001789	0.00660367	0.000841333	0.00121533	0.016966	0.00712533	0.004128	0.00213933	0.02309	0.0146693	0.0262857	0.03222	0.00251133	0.00393367	0.0129275	0.002207	0.00393	0.005494	0.00240667	0.002305	0.001999	8.93333e-05	0.002382	0.0195067	0.00173967	0.00366967	0.00941833	0.0040925	0.035466
Ag_BPSS1516_0.1	0.036983	0.00652	0.00375467	0.00791967	0.00198333	0.00214133	0.00291767	0.0592243	0.00189	0.00248133	0.00867033	0.0262097	0.00657567	0.0251597	0.0333457	0.0159883	0.0119927	0.0305153	0.0451173	0.003213	0.00214567	0.0159493	0.00208967	0.001294	0.0590943	0.0187603	0.0270387	0.0165657	0.0594547	0.0364513	0.055612	0.005824	0.00100733	0.001962	0.0475143	0.001961	0.00383233	0.027452	0.00248633	0.000277	0.001248	0.00331033	0.000692	0.030001	0.00105333	0.00492933	0.0320343	0.015839	0.037924
Ag_BPSS1516_0.2	0.127559	0.0497447	0.0411067	0.0499357	0.00790367	0.00165267	0.0115937	0.0902227	0.0438053	0.0240617	0.041844	0.103674	0.041408	0.088935	0.110641	0.0811823	0.0564067	0.0884947	0.181459	0.028632	0.029602	0.0635333	0.016428	0.005405	0.193138	0.0781443	0.101377	0.0540733	0.181023	0.122869	0.150544	0.0400403	0.005969	0.005348	0.184836	0.00239367	0.0265897	0.101399	0.0116903	0.005074	0.00249067	0.0147017	0.0199483	0.0826637	0.002019	0.0260333	0.095945	0.0597757	0.0882683
Ag_BPSS1516_0.45	0.278156	0.122965	0.0670863	0.118619	0.032071	0.00335833	0.044546	0.116805	0.097303	0.0502837	0.100728	0.225902	0.101329	0.183815	0.223751	0.173992	0.126346	0.182397	0.348398	0.0623077	0.0699933	0.118026	0.0450807	0.0229027	0.31217	0.175867	0.189953	0.101016	0.353823	0.24706	0.292583	0.0906053	0.024618	0.003787	0.35667	0.011759	0.0628003	0.21596	0.0385997	0.028147	0.0123997	0.0516097	0.13593	0.162364	0.0119167	0.0650463	0.221742	0.13391	0.188756
Ag_BPSS1525-79_0.01	-0.000430333	0.00300567	0.00346867	0.00141533	0.00201267	0.000891667	0.00313267	0.000971667	0.00237433	0.000915	0.00408033	0.004694	0.001844	0.000919667	0.00220833	0.00153833	0.00192867	0.00122267	0.00225967	0.00162767	0.00157267	0.00398467	0.002191	0.00238567	0.00108567	0.00103833	0.00168267	0.00238933	0.001884	0.00198933	0.00180467	0.00142667	0.000802667	0.00205267	0.00111033	0.002234	0.00089	0.00203267	0.669378	0.00154467	0.00678267	0.000224667	0.00121033	0.00371233	0.00170233	0.003376	-3.9e-05	0.000737667	0.1038
Ag_BPSS1525-79_0.05	0.00253233	0.001748	0.005228	0.000955333	0.00338133	0.00291667	0.00255333	0.00121433	0.00305767	0.00255767	0.00337133	0.003212	0.00611633	0.00326933	0.00386167	0.00196367	0.00242133	0.00204	0.00217267	0.00194633	0.00177533	0.00403867	0.004619	0.00259367	0.00291267	0.002163	0.00201167	0.00227733	0.00179833	0.00348267	0.002219	0.00791167	0.002284	0.00131167	0.00978467	0.00214567	0.00207233	0.00433033	0.879494	0.002252	-0.000534667	0.000474	0.00269733	0.028952	0.00152867	0.00355667	0.00285467	0.001354	0.789152
Ag_BPSS1525-79_0.1	0.002186	0.00190333	0.0218893	0.00348033	0.00132767	0.00323467	0.001848	0.00154067	0.00209867	0.002422	0.00183433	0.000389667	0.003265	0.002471	0.00269233	0.000811667	0.00153167	0.00102867	0.00104767	0.0064	0.00177667	0.00205533	0.00251767	0.0129043	0.000846667	0.000988	0.001353	0.00260133	0.00354767	0.00199367	0.00287833	0.00194367	0.002231	0.00024	0.00114567	0.000268	0.00205767	0.00218667	0.885128	0.00240567	-0.000774667	0.00251467	0.00397567	0.0501803	0.00208467	0.00215367	0.00188133	0.00445933	0.854922
Ag_BPSS1525-79_0.2	0.002089	0.00126867	0.0359177	0.00291767	0.00410267	0.00170167	0.00145067	0.00225333	0.004198	0.000547667	0.00150533	0.00118067	0.00287533	0.000519333	0.00225133	0.002324	0.00184133	0.003105	0.004073	0.001645	0.00174667	0.00139833	0.00362467	0.00365133	0.000746	0.003041	0.00114467	0.001812	0.002326	0.00938967	0.001998	3.5e-05	0.000133667	0.00135	-0.001394	0.000697	0.001601	0.00299367	0.886554	0.00107333	0.00077	0.00266567	0.000542333	0.0633217	0.00350433	0.00330167	0.00181833	0.00363033	0.858486
Ag_BPSS1525-79_0.45	0.00197467	0.000529	0.0531183	0.002097	0.00337533	0.0017	0.003216	0.00515167	0.0122677	0.001634	0.00307267	0.00151667	0.00280533	0.00272	0.000270333	0.00365033	0.00283967	0.00244867	0.0144503	0.00339567	0.00265333	0.00483833	0.00109233	0.00155333	0.00287333	0.001079	0.00258133	0.00252033	0.012363	0.0280267	0.013509	0.00190167	0.002572	0.003384	0.0334363	0.00175133	0.000993	0.003667	0.891531	0.00337633	0.00416	0.001946	0.00229567	0.0798503	0.00167733	0.00269033	0.00781533	-0.000751667	0.865768
Ag_BPSS1532-344_0.01	0.004081	0.00215	0.00255767	0.00221033	0.00178367	0.00228467	0.00350133	0.00112	0.00366233	0.00259333	0.00127633	0.000919667	1.96667e-05	0.00217233	0.002153	0.00119633	0.00117067	0.00183733	0.00227567	0.00122967	0.003982	0.002211	0.00165133	0.00269	0.000875333	0.0311793	0.00252	0.004711	0.001525	0.0155787	0.003238	0.0024715	0.000323333	0.0179167	0.0144685	0.00264	-0.00167033	0.00946667	0.53996	0.001737	0.000929667	0.00370933	0.002256	-0.00587	0.001627	0.0287413	0.00372167	0.050854	0.07393
Ag_BPSS1532-344_0.05	0.00173933	0.00235167	0.003515	0.00125067	0.002046	0.00243867	0.00221833	0.00267667	0.00984833	0.00309467	0.00302267	0.00196533	0.000896	0.00212367	0.00134467	0.00112567	0.001062	0.000429333	0.002574	0.00151033	0.00279633	0.00256967	0.001356	0.00281967	0.017394	0.00184333	0.000989	0.00136133	0.003283	0.014419	0.0125583	0.00255033	0.00256167	0.0031425	0.166425	0.001178	0.00151767	0.00229933	0.826484	0.00233467	0.0131707	0.00144133	0.00181267	0.0197407	0.00232267	0.008011	0.00285367	0.381916	0.034799
Ag_BPSS1532-344_0.1	0.00181233	0.00155667	0.000833667	0.003916	0.001424	0.00162067	0.00145333	0.003207	0.004005	0.0189137	0.001494	0.001774	0.00150833	0.00201	0.00483467	0.00173667	0.00152567	-4.36667e-05	0.00271867	0.00307467	0.00298033	0.002456	0.00269767	0.002554	0.0691547	0.003376	0.003665	0.00227067	0.00190633	0.112116	0.046385	0.002534	0.00222067	0.0151463	0.340038	0.001599	0.001062	0.00202233	0.858199	0.00194667	0.0294523	0.00116667	0.0597873	0.120167	0.001981	0.00586733	0.00389667	0.485123	0.0030795
Ag_BPSS1532-344_0.2	0.000957667	0.001131	0.002425	0.002797	0.00237667	0.001862	0.00408267	0.002913	0.0138727	0.041299	0.00338033	0.00382433	0.00178933	0.00349667	0.002323	0.00163733	0.00120233	0.00262133	0.00300333	0.006063	0.001637	0.00391133	0.00142767	0.00162833	0.0754083	0.00381367	0.00205533	0.002615	0.00237167	0.158723	0.0604217	0.00415867	0.004437	0.00275	0.36118	0.00129	0.00139367	0.000717667	0.856567	0.00164967	0.0343157	0.006085	0.135258	0.238792	0.00208967	0.00812	0.00493067	0.496865	0.019995
Ag_BPSS1532-344_0.45	0.00130433	0.00198967	0.00154833	0.00153967	0.00230367	0.001228	0.00300833	0.00108233	0.00557767	0.0556133	0.000952667	0.002994	0.00160533	0.00163667	0.00385367	0.001153	0.00150767	0.00185067	0.00301133	0.004206	0.001062	0.00403733	0.00179533	0.000696667	0.0948487	0.00113667	0.000956667	0.00269133	0.00196933	0.26449	0.080774	0.00591633	0.006514	0.002563	0.399627	0.00142	0.002183	0.00555533	0.864429	0.00172567	0.0388447	0.017811	0.331665	0.373987	0.002478	0.014355	0.00686067	0.525539	0.0123003
Ag_BPSS1532-344_Histag_0.01	0.0019835	0.001007	0.0012785	0.000718	0.00094	0.000631	0.0021545	0.001094	0.001626	0.002455	0.0023475	0.001972	0.001392	0.002389	0.0043505	0.001692	0.0023635	0.0033495	0.0026905	0.001925	0.0032015	0.002934	0.003178	0.0024635	0.002673	0.003231	0.002499	0.0016485	0.0017085	0.002704	0.003003	-0.000862	0.0005735	0.0020155	0.073533	0.0026245	-0.000564	0.000604	0.0272065	0.0016445	0.002832	0.001406	0.0012665	-0.0018275	0.00057	0.001248	0.0018505	0.00036	0.0045275
Ag_BPSS1532-344_Histag_0.05	0.0029625	0.001419	0.002747	0.0016065	0.001999	0.0029345	0.0026885	0.002336	0.0050215	0.003029	0.0013625	0.0018185	0.0037685	0.000614	0.003982	0.000764	0.0013475	0.00301	0.001717	0.0014305	0.000418	0.004019	0.000535	0.00368	0.002958	0.0005965	0.0014655	0.0018005	0.0012825	0.0020255	0.041617	0.0275525	0.0012905	0.001981	0.0204285	0.003248	-0.0039225	0.001226	0.68725	0.001081	-0.0003625	0.0021585	0.002213	0.018274	0.0020635	0.0030025	0.0008225	0.132529	0.0199145
Ag_BPSS1532-344_Histag_0.1	-5e-05	0.0018595	0.0010575	0.003245	0.00495	0.0028635	0.003356	0.00455	0.0083795	0.005843	0.0004845	0.0015205	0.0027585	0.001802	0.002709	0.0013005	0.002981	0.002767	0.007524	0.0023945	0.000848	0.00367	0.002633	0.0010085	0.028998	0.002363	0.0015135	0.001583	0.000192	0.015865	0.0589025	0.0009145	0.001247	0.0015165	0.208275	0.001777	0.053346	0.004394	0.852215	0.001947	0.013657	0.001749	0.002698	0.016332	0.00326	0.0124615	0.0016355	0.438318	0.0312085
Ag_BPSS1532-344_Histag_0.2	0.000771	0.002005	0.0034465	4.9e-05	0.0029805	0.001556	0.0025215	0.014159	0.020625	0.0276745	0.0016505	0.006516	-0.0001795	0.0018765	0.002527	0.001615	0.002757	0.0021025	0.0020185	0.0055935	0.004066	0.0039335	0.0013545	-0.000911	0.0715095	0.0064565	0.0015745	0.00231	0.002235	0.1073	0.0442205	0.043918	0.003437	0.001339	0.362848	0.001153	0.007782	0.007042	0.859806	0.0001355	0.0291705	0.0020375	0.025665	0.105952	0.0016555	0.0055215	0.0022875	0.525909	0.007308
Ag_BPSS1532-344_Histag_0.45	0.004609	0.001129	0.001877	0.0011725	0.002117	0.0025485	0.000607	0.0250055	0.013023	0.050937	0.001968	0.003264	0.009996	0.00472	0.010896	0.005001	0.008186	0.0022115	0.002003	0.0067725	0.0024495	0.0159715	0.001847	0.001624	0.100874	0.0009825	0.004374	0.00358	0.002893	0.251851	0.0758345	0.0046425	0.0078785	0.0007135	0.411082	0.0008895	0.002587	0.0029005	0.867069	0.0013035	0.0390285	0.016064	0.243637	0.304385	0.002022	0.0132455	0.011433	0.551921	0.0153375
Ag_BPSS1722_0.01	0.00253467	0.000896	0.00430633	0.001571	0.00115767	0.000581	0.002652	0.004868	0.00200367	0.00189567	0.00260267	0.00258333	0.00126033	0.00100133	0.001721	0.000266333	0.00121	0.00272367	0.00209	0.0253193	0.00121767	0.003262	0.00370033	0.000998333	0.000290667	0.00324767	0.00275167	0.00267933	0.00190967	0.00194033	0.000588667	0.002386	0.002611	0.00208333	0.000835	0.00194267	0.000802667	0.00300433	0.281794	0.00158233	0.002287	0.003528	0.00052	0.00218633	0.000743	0.00128267	0.013677	0.002467	0.000607333
Ag_BPSS1722_0.05	0.00311933	0.00313233	0.00638733	0.001764	0.001421	0.00119067	0.00254033	0.00118667	0.00291667	0.00222767	0.002391	0.000926	0.002645	0.00134867	0.00138733	0.00354767	0.000609333	0.001907	0.001603	-0.000133	0.001178	0.00233233	0.002029	0.000745	0.001124	0.403909	0.000685	0.000938333	0.00320133	0.000446	0.00313867	0.00319067	0.001244	0.0219757	0.00304067	0.00151933	0.00205767	0.00198733	0.854822	0.00157433	0.00106767	0.002267	0.001354	0.00146933	0.001823	0.003569	0.450826	0.000998	0.030307
Ag_BPSS1722_0.1	0.001347	0.00308033	0.00229833	0.00144967	0.00200233	0.00202767	0.001251	0.00101333	0.001766	0.00309133	0.00185	0.00137633	0.00123067	0.00140433	0.00156067	0.002051	0.002072	0.000620333	-4.53333e-05	9.56667e-05	0.00276233	0.00106933	0.00216233	0.00278567	0.00129867	0.579307	0.000410667	0.00213267	0.00217133	0.000635	0.00188833	0.002656	0.00185067	0.061511	0.00140167	0.00145467	0.00280567	0.000945	0.860581	0.00160067	0.00228267	0.00293767	0.00215233	0.000814667	0.000759	0.000478333	0.628636	0.00407567	0.092706
Ag_BPSS1722_0.2	0.00137333	0.00248833	0.00534433	0.00259633	0.00184033	0.00107733	0.00343867	0.00186833	0.00227167	0.00206033	0.000364333	0.000953	0.00132533	0.00184633	0.00197867	0.0119483	0.000852333	0.000463333	0.002658	0.00386633	0.00205633	0.00165267	0.00303333	0.000810333	0.003241	0.670831	0.000965	0.00116967	0.001147	0.005795	0.001252	0.00112433	0.00226967	0.110624	0.0172253	0.001888	0.00165467	0.001062	0.878181	0.000912	0.00160567	0.00147167	0.00194	0.00106933	0.00139967	0.000744667	0.73574	0.000250333	0.184394
Ag_BPSS1722_0.45	0.00230033	0.00212067	0.0208597	0.00151067	0.00205	0.002884	0.001926	0.00184433	0.001871	0.00267167	0.00339067	0.001806	0.00170067	0.000979667	0.00184233	0.000506667	0.002046	0.000821	0.00817267	0.003042	0.00337367	0.00111133	0.00284667	0.000741333	0.002293	0.693624	0.000739	0.00270033	0.00182867	0.015756	0.00194533	0.00190033	0.001934	0.156062	0.0121477	0.00239033	0.001208	0.00138333	0.880306	0.00144133	0.00218967	0.002329	0.00113167	0.00401933	0.00325067	0.000611	0.779249	0.001063	0.278716
Ag_BPSS2141_0.01	0.001512	0.00192267	0.003049	0.00270567	0.001282	9.5e-05	0.00319433	0.00187067	0.00149533	0.00148767	0.001834	0.00144433	0.000874333	0.00182067	0.00228167	0.00189733	0.00267567	0.00230933	0.00146533	0.000526333	0.00197867	0.00166233	0.002551	0.001005	0.00143533	0.003567	0.00285	0.000429667	0.00127533	0.001509	0.00146567	0.00111133	0.00111233	0.002144	0.01037	0.000916667	0.00409067	0.00118333	0.009837	0.000744	0.00114233	0.000879	0.002097	0.00170567	0.002902	0.002331	0.00097	0.00270867	0.0151963
Ag_BPSS2141_0.05	0.00123967	0.001739	0.00207133	0.00117	0.00160267	0.000841	0.00025	0.00205967	0.00136667	0.00180433	0.003273	0.00115633	0.00109167	0.00188333	0.00165967	0.00197867	0.002985	0.00290833	0.00318833	0.000883333	0.000613667	0.00113833	0.00125533	0.000974	0.00152	0.00206633	0.002097	0.00190233	0.001895	0.0121743	0.0176713	0.019162	0.00185133	0.003285	0.0833587	0.00164467	0.00173733	0.00386133	0.00411133	0.00165767	0.001302	0.000982333	0.001716	0.00369633	0.000569333	0.00181167	0.00149933	0.0191957	0.0202003
Ag_BPSS2141_0.1	0.001178	0.000877	0.00148967	0.001509	0.00240233	0.000828	0.00193167	0.001813	0.000977667	0.00202367	0.00151667	0.00233933	0.002971	0.00337733	0.001956	0.000713333	0.003045	0.00145133	0.001082	0.00153333	0.00182467	0.001411	0.00152067	0.00165867	0.00105267	0.00180933	0.001759	0.002121	0.001898	0.0402143	0.0467887	0.056966	0.001977	0.0109463	0.182694	0.00130333	0.001594	0.0155697	0.0194737	0.00134533	0.00183367	0.000716	0.00248733	0.0177543	0.00131033	0.003518	0.00155933	0.054294	0.0256497
Ag_BPSS2141_0.2	0.003082	0.001139	0.000927333	0.00136	0.000981333	0.00995333	0.00158933	0.00129333	0.000693	0.001963	0.002197	0.00205	0.00328333	0.001914	0.00273233	0.000473333	0.00120133	0.00153767	0.000449	0.00240733	0.00102367	0.002975	0.000921667	0.00143767	0.00144133	0.00107967	0.00126533	0.00149667	0.00119467	0.0793737	0.0880633	0.115486	0.002583	0.0296083	0.347214	0.00120867	0.008471	0.0520473	0.040999	0.00216767	0.0106023	0.000887	0.00436367	0.0455393	0.00212333	0.0139733	0.00721833	0.119399	0.0435027
Ag_BPSS2141_0.45	0.0121287	0.00284667	0.00469133	0.00155867	0.001666	0.00182733	0.00211533	0.00423533	0.001795	0.000520667	0.00206567	0.000246	0.001965	0.00188733	0.00435233	0.00145233	0.00438033	0.001428	-0.000423667	0.002159	0.000333667	0.00173467	0.000929	0.000978667	0.001582	0.004341	0.000969667	0.002216	0.003257	0.144435	0.193825	0.184439	0.00257233	0.080716	0.397292	0.000555333	0.0397287	0.120923	0.0891483	0.0156207	0.032583	0.00261967	0.00363	0.119117	0.00499267	0.0239693	0.031128	0.168683	0.0790677
Ag_rec.Protein-A/G-HRP_0.01	0.595373	0.635253	0.650336	0.630367	0.645563	0.671779	0.693245	0.661321	0.712546	0.722344	0.716973	0.685956	0.649223	0.684909	0.680647	0.653537	0.697568	0.675876	0.686041	0.6683	0.657945	0.708023	0.731895	0.722055	0.734774	0.58848	0.739752	0.710209	0.695863	0.639841	0.695995	0.670338	0.716296	0.682603	0.662759	0.698095	0.625182	0.655936	0.663282	0.729769	0.70472	0.716149	0.716857	0.685666	0.711181	0.659896	0.636299	0.659166	0.656241
Ag_rec.Protein-A/G-HRP_0.05	0.85661	0.865317	0.87715	0.867352	0.876416	0.877756	0.876742	0.873056	0.874016	0.873819	0.867117	0.873468	0.863579	0.869444	0.871457	0.871602	0.877144	0.883792	0.878587	0.873626	0.87341	0.872368	0.872488	0.865461	0.862369	0.862251	0.869126	0.875474	0.870111	0.869108	0.873909	0.871542	0.879339	0.876853	0.870335	0.878541	0.865709	0.870397	0.868167	0.859641	0.858204	0.862224	0.876024	0.870315	0.870464	0.865621	0.865507	0.870159	0.866097
Ag_rec.Protein-A/G-HRP_0.1	0.86518	0.869851	0.881905	0.876488	0.881514	0.879938	0.880372	0.878998	0.880464	0.887346	0.879329	0.876934	0.873743	0.877673	0.877608	0.876929	0.87905	0.885586	0.88263	0.877	0.877576	0.878192	0.877455	0.879342	0.876873	0.87277	0.882435	0.879499	0.875425	0.877327	0.879471	0.87549	0.878886	0.876775	0.884516	0.880637	0.873986	0.876292	0.875321	0.872741	0.873244	0.873588	0.883134	0.876623	0.877941	0.872438	0.8763	0.877308	0.871757
Ag_rec.Protein-A/G-HRP_0.2	0.868858	0.873615	0.886178	0.879258	0.883579	0.882526	0.886291	0.879911	0.881354	0.886686	0.882424	0.879059	0.873452	0.879575	0.879789	0.880424	0.881606	0.888134	0.885019	0.877673	0.87891	0.878727	0.880262	0.87992	0.87795	0.8762	0.885598	0.881051	0.875278	0.874395	0.880538	0.876998	0.883351	0.883323	0.887523	0.883973	0.876605	0.877061	0.876096	0.875799	0.876691	0.880111	0.887598	0.879098	0.878686	0.87727	0.876391	0.879995	0.876099
Ag_rec.Protein-A/G-HRP_0.5	0.863251	0.870583	0.882762	0.875074	0.882578	0.881203	0.882426	0.87966	0.873966	0.877013	0.880165	0.876037	0.868452	0.877756	0.877031	0.878227	0.879179	0.887846	0.879817	0.878553	0.875748	0.875015	0.87707	0.875587	0.873306	0.868726	0.883081	0.880545	0.872814	0.876151	0.878564	0.878001	0.882281	0.881302	0.885052	0.885126	0.873658	0.876184	0.875679	0.870987	0.875925	0.876533	0.8817	0.879181	0.875998	0.877601	0.874431	0.880251	0.873204
BSA_0.5	0.001486	0.001507	0.0005675	0.000745	0.0039055	0.001858	0.0010185	0.00249	0.001832	0.002309	0.003881	0.005188	0.0012865	0.0034485	0.002469	0.000572	0.0083095	4.1e-05	0.002888	0.003071	0.001338	0.001388	0.0004905	0.0030825	0.001801	0.0013485	0.0471715	0.0009085	0.002405	0.002767	0.0004165	0.04446	0.0025705	-0.0008175	0.203154	-0.0004685	0.0033485	0.0016395	-0.0001825	0.000949	0.003126	0.0032255	0.0021965	-0.001281	0.0035925	0.00187	0.0033475	0.0097195	0.0013975
Biotin-Marke_2,5ÂµM_htag4	0.0010475	0.0021585	0.001862	0.0016605	0.00084	0.0021445	0.0016	0.002567	0.0013465	0.0018	-1.2e-05	0.0021645	0.0037405	0.000868	0.0244155	0.0023465	0.0018405	0.001451	0.002161	0.0026515	0.000549	0.0014765	0.0162965	0.002078	0.0015785	0.0023865	-0.0006865	-0.000621	0.001809	-0.0048465	-0.002784	-0.005334	0.000495	-0.0024945	0.059117	0.0173645	-0.0012455	-0.001187	0.0071195	0.0026595	0.020009	0.000826	0.002815	-0.001527	0.000876	-0.00267	0.0006425	-0.005634	-0.000618
bovin-IgG_0.01	0.0023585	-0.000724	0.0067465	0.017663	0.0019455	0.0035935	-1.35e-05	0.0030855	0.001055	0.0017575	0.000772	0.000907	-8.1e-05	0.001595	0.00172	0.001813	0.0107205	0.002894	0.0044345	0.003	0.0010115	0.007672	0.0050025	0.002211	0.00192	0.002005	0.0034075	0.000178	0.000948	-0.0023845	-0.0013645	9.05e-05	0.0013885	0.003296	0.0248105	-0.0006695	0.001354	0.000692	-0.0002795	0.0019495	0.0010435	0.002849	0.000513	0.011451	0.030347	0.0489315	0.003377	-0.001204	4.2e-05
bovin-IgG_0.05	0.002248	0.0786655	0.003837	0.00482	0.007024	0.116406	0.0234045	0.060969	0.048443	0.0232555	0.006432	0.078103	0.0579425	0.067457	0.0942535	0.012757	0.066392	0.0313305	0.00564	0.016687	0.0730685	0.005637	0.003312	0.074661	0.005232	0.0915585	0.097801	0.084548	0.0462175	0.05663	0.0562455	0.084529	0.0673915	0.111398	0.0629205	0.068337	0.0162215	0.109754	0.0426655	0.0152745	0.0568735	0.0325535	0.024873	0.012896	0.014578	0.0967515	0.0088935	0.0361805	0.0224775
bovin-IgG_0.1	0.013492	0.142355	0.031254	0.042877	0.025453	0.485384	0.047247	0.032255	0.016839	0.15994	0.080014	0.065519	0.036992	0.044752	0.321735	0.08108	0.335341	0.089156	0.062899	0	0.022663	0.03326	0.063683	0.058911	0.071713	0.076083	0.192755	0	0.257624	0.063842	0.054953	0.290058	0	0.362605	0.269859	0	0.102407	0	0.303425	0.0957875	0.375314	0.244384	0.176578	0.147897	0.121299	0.04515	0.0491995	0.12641	0.072159
bovin-IgG_0.2	0.0491335	0.059248	0.093168	0.107763	0.071001	0.080704	0	0	0.066811	0.638169	0.469988	0.538474	0	0	0.637827	0	0.083503	0.087308	0.244382	0.407306	0.113886	0.098379	0.139505	0.161016	0.174116	0.049421	0.081479	0	0.51393	0	0.313251	0.773497	0.51222	0.499503	0.663027	0.435184	0.296135	0.251078	0	0.59002	0.414455	0.484933	0.458992	0.40281	0.338542	0.26285	0.068967	0.482086	0.430422
bovin-IgG_0.45	0.07944	0.09148	0.187713	0.19533	0.112586	0	0.456237	0.394839	0	0.737349	0	0.369331	0.130474	0	0.74443	0	0	0	0.267704	0.344418	0.15274	0.142307	0.244545	0.290008	0	0.090753	0	0	0	0	0	0.675578	0.603503	0.608061	0.775092	0	0	0	0	0	0	0	0.680867	0.574561	0.527905	0.163674	0	0.620949	0.560214
goat_IgG0.01	0.001593	0.001559	0.002142	0.00062	0.004394	0.0024145	0.0014075	0.0033635	0.0070785	0.0014135	0.002905	0.0021365	0.0007835	0.0011555	0.0017595	0.0009975	0.0014615	-0.000899	0.003315	0.002543	0.0012555	0.0023695	0.0016	0.0012875	0.002382	0.0022275	0.001389	0.00143	0.002392	3.2e-05	0.0006505	-0.0013855	0.002585	0.039589	0.012212	0.0006895	0.007481	-0.0009265	0.0069535	0.0090345	8.55e-05	0.001783	-6.3e-05	0.0007255	0.0015805	0.000827	0.0069905	-0.00201	-0.0005215
goat_IgG0.05	-0.000267	0.002032	0.0038555	0.004376	0.00217	0.002563	0.003074	0.0032085	0.002184	0.0009095	-0.00016	0.000618	0.0039045	0.0030685	-8e-06	0.003079	0.0003105	0.0032815	0.0008325	0.0009475	0.00495	0.00164	0.002915	0.001385	0.002545	-0.000869	0.0006465	0.001585	0.0032795	0.0351485	0.0818465	0.0548125	-0.000838	0.001352	0	0.0011985	0.0006755	0.010382	-0.000613	0.00228	0.0022535	0.0031545	0.001529	0.017603	0.001613	0.004614	0.000941	0.002637	0.04794
goat_IgG0.1	-0.0023815	0.0029745	0.002892	0.0003145	0.0010825	0.001914	0.0017925	0.003066	0.002756	0.0012635	0.002678	0.001202	0.006192	0.0048185	0.0002455	0.005707	0.000205	0.000796	0.001875	0.0019885	-0.0036025	0.002055	0.002496	0.002154	0.0027215	0.019394	0.000415	0.0092455	-0.00098	0.02649	0.112552	0.108599	-0.0031935	0.002215	-0.015604	0.000663	0.005809	0.000535	0.0226035	0.002826	0.043375	0.002203	0.0013045	0.000881	0.0017395	0.0506535	0.002688	0.0778075	0.0583455
goat_IgG0.2	0.0023025	0.002728	0.0033435	0.002979	0.002275	0.0021035	0.0031705	0.0022055	0.0013395	0.001386	0.002518	-0.001934	0.0028855	0.002688	0.000552	0.00246	0.0009285	0.002241	0.0023875	0.0008835	-0.0021405	0.0010415	0.0087715	0.0025015	0.0017125	0.0268705	0.001973	0.00037	0.002576	0.0320635	0.002878	0.000496	-0.0010395	0.097402	0.011956	0.0022755	-0.0018355	-0.0013755	-0.0040855	0.0028175	0.0019375	0.002851	0.0019275	-0.003183	0.0003845	-0.0052565	0.000711	0.001812	-0.009479
goat_IgG0.45	0.0019395	0.001806	0.0030005	0.010255	0.003074	0.0064125	0.0017105	0.0015415	0.001447	0.0018155	0.0019985	0.0024375	0.0009505	0.011295	0.002228	0.00743	0.001974	0.0030685	0.0185705	0.010993	0.0001015	0.001289	0.0004325	0.001941	0.009486	0.0017015	0.0008385	0.0010185	0.003968	0.0010965	0.008291	0.045035	0.032873	0.025275	0.0598875	0.0015685	0.006371	0.0026845	0.0152425	0.0014845	0.001792	0.002037	0.0018135	0.0012085	0.004073	0.0013025	0.051921	0.010362	0.004709
human-IgG_0.01	0.170022	0.218921	0.260968	0.239708	0.213139	0.254834	0.241838	0.232677	0.209103	0.193205	0.22576	0.230929	0.208863	0.281156	0.233348	0.228891	0.27514	0.253627	0.213889	0.231968	0.240613	0.230668	0.227756	0.239711	0.20965	0.200847	0.225906	0.210025	0.203096	0.192114	0.237337	0.245136	0.27616	0.265386	0.260767	0.263105	0.187391	0.204521	0.184534	0.189913	0.181396	0.208547	0.225368	0.197059	0.226887	0.244481	0.220471	0.230954	0.220511
human-IgG_0.05	0.699182	0.733811	0.759024	0.749205	0.73183	0.757959	0.749581	0.741357	0.737711	0.724982	0.752797	0.74584	0.735427	0.763587	0.747293	0.738959	0.767148	0.757686	0.733095	0.746669	0.748821	0.740096	0.738969	0.750056	0.738858	0.716563	0.75879	0.737029	0.738107	0.709317	0.747434	0.756889	0.778449	0.763477	0.758715	0.758162	0.705548	0.732274	0.705973	0.73586	0.724789	0.728879	0.742973	0.712868	0.738748	0.747517	0.733593	0.727333	0.719519
human-IgG_0.1	0.812616	0.82753	0.846044	0.841036	0.832101	0.844139	0.840948	0.840598	0.840118	0.837215	0.843596	0.84181	0.834535	0.845697	0.841405	0.836055	0.846956	0.846707	0.834978	0.838262	0.842038	0.837132	0.842204	0.842274	0.837608	0.822167	0.84636	0.839279	0.834766	0.824413	0.83977	0.842955	0.849562	0.843909	0.846466	0.846203	0.820381	0.82954	0.816905	0.829733	0.824814	0.825297	0.841583	0.822618	0.828391	0.836706	0.830296	0.828961	0.820955
human-IgG_0.2	0.86529	0.866546	0.878425	0.874558	0.871661	0.876389	0.87487	0.876372	0.878866	0.884428	0.878397	0.874831	0.874198	0.874513	0.870848	0.873714	0.875497	0.880757	0.874668	0.869486	0.871807	0.872706	0.875077	0.875968	0.876085	0.865906	0.882375	0.878106	0.872351	0.870728	0.872062	0.872163	0.8768	0.877233	0.882093	0.877215	0.866455	0.868633	0.869608	0.869639	0.872027	0.875034	0.880925	0.871386	0.872568	0.873704	0.873828	0.872343	0.872625
human-IgG_0.45	0.878087	0.880771	0.891915	0.890533	0.889489	0.891143	0.89063	0.891012	0.890707	0.894245	0.887559	0.884629	0.884127	0.88693	0.884687	0.887299	0.888115	0.893571	0.889013	0.885653	0.885847	0.886537	0.885511	0.887225	0.88841	0.881558	0.89011	0.887875	0.884689	0.884045	0.886899	0.88772	0.888197	0.887836	0.894111	0.889666	0.883606	0.88436	0.884478	0.88413	0.881777	0.884381	0.890859	0.886545	0.885083	0.885385	0.886077	0.885803	0.887655
human-IgM_0.01	0.000141	0.0034095	0.002065	0.0012395	0.0007455	0.018636	0.000464	0.001037	0.0027635	0.0010765	0.0050675	0.0018635	0.001475	0.0019065	0.001863	0.003694	0.001818	0.00142	0.002954	0.003399	0.0014295	0.002088	0.0022385	0.0004005	0.002187	0.000886	0.0024435	0.0011385	0.002535	0.0010195	0.001339	0.003731	0.0017375	0.0034595	0.0003485	0.0004935	0.001276	0.0012745	0.006475	0.001946	0.00156	0.0011385	-0.000256	0.00209	-0.0002355	-0.0004135	0.0005945	0.002472	0.0039285
human-IgM_0.05	0.002546	0.001148	0.002251	0.0020185	0.0007995	0.0021955	0.0020105	0.001327	0.0009545	0.0008745	0.000276	0.002717	0.0031685	0.001311	0.001563	0.0079895	0.001517	0.0003905	0.002185	0.0038275	0.000952	0.0027475	0.0025445	0.0014795	-0.0003975	0.001914	-0.000122	0.0022185	0.000989	0.00159	0.0046355	0.001426	0.0011995	0.002555	0.002428	0.00016	0.0017305	0.001681	0.003352	0.0022515	0.0004275	0.0017635	0.003115	0.000762	0.001312	0.001504	0.0008335	0.0019625	0.002076
human-IgM_0.1	-0.0001955	0.0045005	0.001503	0.003003	0.0007935	0.000762	0.00125	0.009386	0.0005035	-0.0005225	0.002926	0.001748	0.0001985	0.000612	0.0023575	0.000893	0.00177	0.002585	0.001236	0.001131	0.000898	0.002766	0.000738	0.0038985	0.0006825	0.001913	0.000637	0.002856	0.0007085	0.00258	0.002126	0.0023105	0.0026595	0.0009755	-0.0005855	0.000973	0.0020535	0.0017615	0.0090975	0.000765	0.00106	0.0011875	0.0010385	0.0010705	0.000884	0.001288	0.0031095	0.001924	0.001851
human-IgM_0.2	0.001497	0.0004805	0.0086075	0.0107765	0.0093455	0.005342	0.008288	0.014699	0.0034955	0.0127775	0.002058	0.011562	0.0039355	0.002481	0.0014625	0.0018985	0.005461	0.001813	0.0011775	0.002751	0.0045485	0.003824	0.00065	0.0026425	0.0023345	0.0015285	0.0034885	0.00205	0.001854	0.0029165	0.002939	0.00492	0.003349	0.002952	0.0054245	0.0015775	0.001501	0.0039825	-0.000936	0.001214	0.003296	0.00119	0.0020315	-0.0005175	0.0027105	0.0010665	0.002776	0.0005235	0.002256
human-IgM_0.45	0.000533	0.0017445	0.0017455	0.003546	0.0020545	0.0035215	0.00288	0.0089075	0.0033935	0.0007515	-0.0001785	0.001019	0.001807	0.0026155	0.00178	0.0012375	0.00131	0.001354	0.0016985	0.001367	0.0018285	0.001593	0.0018215	0.00171	0.001968	0.001311	0.0008875	0.0004085	0.000908	0.010457	0.0130415	0.021352	-0.0005015	0.006986	0.0258625	0.0018475	0.0016455	0.000582	0.0244205	0.0015255	0.015282	0.001268	0.0011645	0.0020445	0.0040195	0.00291	0.0016545	0.0131875	0.006027
mouse-IgG_0.01	0.0014055	0.001904	0.001699	0.0026055	0.0013605	0.001298	0.000889	0.0015945	0.000644	0.002872	0.000856	0.005419	0.001385	0.0019235	0.0010795	0.002034	0.0004065	-0.000443	0.0015595	0.0027	0.001687	0.0030315	0.002186	0.002203	0.004581	0.0019255	0.002446	0.001897	0.002484	0.0024785	0.0015335	-0.0028735	0.001998	0.001976	0.001054	0.0004645	0.001345	0.000839	0.0040055	0.001101	0.0019375	0.002209	0.0016065	0.00225	0.001128	0.0030665	0.0027445	0.0028	0.002248
mouse-IgG_0.05	0.002704	0.00135233	0.002119	0.00321767	0.00258533	0.00122167	0.00198967	0.00520133	0.00210367	0.002386	0.003903	0.003561	0.001847	0.00224567	0.003238	0.001475	0.001353	0.00394333	0.00278433	0.00187133	0.00217367	0.002595	0.002728	0.00164967	0.002576	0.00413633	0.000723333	0.00366	0.00281733	0.00307733	0.00383	0.006607	0.000656	0.00194433	0.015027	0.003112	0.000475333	0.00226567	0.00143367	0.00306967	0.00320067	0.002436	0.00233967	0.00260633	0.003755	0.00172333	0.00277867	0.003115	0.00293667
mouse-IgG_0.1	0.00354033	0.00315233	0.003005	0.00151233	0.004068	0.004986	0.004263	0.00334367	0.00248233	0.000566667	0.00216533	0.001402	0.001583	0.000862	0.002132	0.000313333	0.00121933	0.00106333	0.000406	-0.000238333	0.00326733	0.00166067	0.00236767	0.00317967	0.000464	0.000478333	0.000861667	-0.000916	0.000205333	0.001364	5.9e-05	0.00401833	0.00289767	0.001535	0.014303	0.00349167	-0.000871333	0.003982	0.00268733	0.00363467	0.00149033	0.00212533	0.005543	0.00355567	0.004557	0.001573	0.00263933	0.000288	0.003
mouse-IgG_0.2	-0.000372333	0.000177333	0.00281767	0.00232067	0.00310967	0.0156013	0.002231	0.00170733	0.001666	0.00160033	0.000506333	0.000554	0.005145	0.004762	0.000719667	0.00377	0.001163	0.000791	0.001478	0.003489	0.00316833	0.003454	0.00203533	0.00329167	0.00165433	0.00170267	0.002976	0.001131	0.00661767	0.00308967	0.006471	0.00223	0.00225667	0.003275	0.008335	0.00252267	0.00510433	0.00137967	0.00700167	0.002673	0.00106633	0.001382	0.00249967	0.001754	0.002419	0.00210633	0.00673667	0.000744333	-0.000576667
mouse-IgG_0.45	0.00257833	0.000991667	0.00427333	0.005087	0.00228567	0.034438	0.001279	0.002355	0.0113027	0.00228667	0.00209833	0.00341167	0.00741233	0.014947	0.00121167	0.00834933	0.00256	0.00218967	0.00482233	0.00367567	0.002381	0.00326933	0.00125967	0.00342233	0.009647	0.00148933	0.00440133	0.002279	0.00186267	0.002057	0.002133	0.0154337	0.00365367	0.00253933	0.0153897	0.00177633	0.00119633	0.00269767	0.0137147	0.00180633	0.00258233	0.00216733	0.00151733	0.000993333	0.00232767	0.001719	0.009948	0.00283567	-0.000215333
mouse-IgM_0.01	0.0014065	0.0010235	0.0013845	0.00266	0.001505	0.000484	0.0022245	0.000506	0.000773	0.0011185	0.002477	0.000372	0.0017545	0.001401	0.0012125	0.0004535	0.001652	0.000558	0.0009375	0.0007985	0.001819	0.005098	0.001464	0.001543	0.0011915	0.0011685	0.0015475	0.0029955	0.00122	-0.0006605	-4.5e-05	0.002715	0.0035435	0.015438	0.038058	0.0013055	0.0018915	0.0010755	0.003847	0.0043205	0.0004915	4.9e-05	0.001435	0.002004	0.0022955	0.003029	-0.000794	0.0021865	0.001006
mouse-IgM_0.05	0.00145	0.0020145	-0.0015125	0.001495	0.0021995	0.000376	2.45e-05	4.75e-05	0.001673	0.0018335	-0.001342	0.0023755	0.0019185	0.0014815	0.0007755	0.000138	0.0020995	0.001707	0.001027	0.00153	0.0011875	0.002798	0.000704	0.001537	0.002189	0.0011095	0.002419	4e-05	0.003155	0.001791	0.002577	0.003585	0.0033235	0.003229	-0.003936	0.0018325	0.002143	0.0007825	0.0033535	0.0104525	0.0030255	0.003803	0.002029	5.65e-05	-1.5e-05	-5.35e-05	0.0014975	0.000529	0.0009015
mouse-IgM_0.1	0.0027775	0.0023135	0.0026575	0.0017345	0.0019585	0.000448	0.0032445	0.003538	0.002069	8.2e-05	0.001161	0.0008235	0.0017085	0.001895	0.0010045	0.001232	0.001059	0.001454	0.001807	0.0028585	0.000911	0.0030735	0.0032115	0.002848	0.000763	0.0016985	0.002602	0.001375	0.0052295	0.005645	0.0263155	0.034492	0.004589	0.008719	0.0827205	0.001684	0.005691	0.0084155	0.014116	-0.0002705	0.004239	0.0033295	0.0032215	0.013507	0.0019195	0.026909	0.0012195	0.007683	-0.00221
mouse-IgM_0.2	0.0030105	0.001668	0.005254	0.0005245	0.002078	0.000759	0.0020855	0.0113995	0.0002065	0.0023685	0.0012885	0.002788	0.0010885	0.003679	0.0026895	0.0039665	0.003724	0.0018235	0.004302	0.0046685	0.0044755	0.0047255	0.003625	0.0042475	0.00176	9.45e-05	0.025875	0.00441	0.0029685	0.0005725	0.00407	0.0770505	0.0060335	0.0506305	0.005858	0.000152	0.0110365	0.0010705	0.0387215	0.002879	0.0043295	0.001583	0.0022195	-0.0006755	0.0017205	0.000807	0.0051135	0.0093985	-0.0009985
mouse-IgM_0.45	0.004362	0.000969	0.003707	0.003103	0.00252	0.0032005	0.0046845	0.041952	0.0045705	0.002608	0.0013305	0.0009305	0.0037695	0.0019425	0.004284	0.003704	0.0031055	0.00244	0.0043535	0.0039245	0.0020605	0.005636	0.002987	0.0044145	0.0032475	0.013961	0.0708545	0.0048615	0.0072205	0.0378035	0.070946	0.094292	0.011817	0.14702	0.048243	0.0027505	0.014424	0.0043235	0.054252	-0.001018	0.0038615	0.0012555	0.006424	0.0010575	0.002358	0.0005535	0.001499	0.066307	0.000783
pig_IgG_0.01	0.004064	0.002096	0.0021615	0.0052345	0.0030365	0.002996	0.002351	0.002089	0.000737	0.0009475	0.002402	0.0011895	0.0016305	0.001663	0.0010245	0.0012245	0.0002805	0.001962	0.000631	0.0002935	0.0014565	0.00132	0.004691	0.0021475	0.0004015	0.0038285	0.0003845	0.0014415	0.0021555	0.0023535	-0.0006455	0.005425	0.0019125	0.001745	0.001882	0.00057	0.001506	0.0024725	0.006472	0.0016885	0.00355	0.0011525	0.002322	0.002974	0.002044	0.002651	0.0014485	0.000877	0.003316
pig_IgG_0.05	0.0014015	0.006826	0.051519	0.0484435	0.0152965	0.123057	0.009892	0.011377	0.004208	0.006666	0.011631	0.0170405	0.0192925	0.0262125	0.008789	0.0485525	0.057927	0.054588	0.077045	0.023759	0.013516	0.0077645	0.0018915	0.003547	0.006399	0.022085	0.0075875	0.016587	0.0124355	0.0217915	0.0474705	0.072829	0.045443	0.033743	0.10564	0.009857	0.008665	0.0062525	0.0079095	0.002888	0.0093625	0.010528	0.001824	0.0028475	0.0091155	0.007245	0.058578	0.010749	0.007323
pig_IgG_0.1	0.028982	0.090086	0.016025	0.015437	0.110765	0	0.028577	0.039994	0.0397735	0.032884	0.070152	0.082317	0.063795	0.091139	0.060396	0.133313	0.083648	0.161688	0.034722	0.100293	0.110174	0.119978	0.018529	0.03566	0.040845	0.062489	0.0614545	0.0833545	0.076766	0.0696545	0.024395	0.043913	0.134145	0.102638	0.035452	0.0595755	0.0641275	0.0798665	0.0698695	0.031673	0.037859	0.0584365	0.0263965	0.053751	0.0442025	0.0317005	0.030138	0.117491	0.0747385
pig_IgG_0.2	0.0856735	0.0935875	0.071255	0.146443	0.108495	0.464683	0.133776	0.15357	0.077741	0.11823	0.085197	0.090573	0.079493	0.185159	0	0	0	0	0	0.095357	0.091094	0.083895	0.156108	0	0.175509	0.060953	0.166265	0.128545	0	0.084085	0.088585	0	0	0	0.152095	0	0.120886	0.073308	0.091943	0.19092	0.200166	0.275313	0	0.142266	0.142645	0.140664	0.092312	0.171434	0.088684
pig_IgG_0.45	0	0.163552	0.15541	0.173415	0.195639	0.636634	0.271008	0.263708	0.188192	0.261983	0	0	0.319352	0.220902	0.252392	0	0.3764	0.249363	0.214361	0.204402	0.330377	0	0.415347	0.27495	0.269699	0.142039	0.410757	0.362695	0.364265	0.343789	0.207421	0.318354	0.252202	0.308982	0.324373	0.341826	0.255215	0.258503	0.326356	0.289524	0.35051	0.477846	0.372252	0.266787	0.292853	0.313145	0.345327	0.352074	0.281359
sheep_IgG_0.01	0.0032205	0.0018915	0.0017285	0.0096575	0.0066435	0.000655	0.00032	0.007087	0.0014765	0.000833	0.002948	0.001973	0.0016755	0.00014	0.0015275	0.0029005	0.000895	0.0012355	0.005989	0.003739	0.0026605	0.010379	0.0005505	0.0020205	0.0027385	0.0026555	0.0005605	0.0031615	0.003914	0.004555	0.004163	0.0010225	0.003701	0.002193	0.005385	0.005759	0.0022045	0.0033755	-0.0017165	0.0050475	0.0024905	0.002969	0.000882	-0.001852	0.0039845	0.003583	0.000634	-0.0048105	0.0037885
sheep_IgG_0.05	0.050773	0.0889815	0.004588	0.100719	0.001588	0.0091145	0.112047	0.004553	0.0758185	0.0727575	0.000212	0.001159	0.001461	0.001652	0.000142	0.001425	0.007367	0.0011015	0.000222	0.016097	0.000705	0.003271	0.0015925	0.002087	0.0466855	0.1001	0.003417	0.000993	0.049584	0.001753	0.009624	0.001696	0.086869	0.001806	0.006026	0.000158	0.098663	0.000819	0.002191	0.002281	0.002281	0.001009	0.002584	0.001287	0.006899	0.001707	0.002176	0.000881	0.002659
sheep_IgG_0.1	0.0012145	0.004214	0.001036	0.0032275	0.003927	0.001375	0.003799	0.001766	0.001596	0.001236	0.0015835	0.000406	0.002261	0.001725	0.009771	0.00144	0.0004525	0.003042	9.95e-05	0.0025935	0.002948	0.0032045	0.004526	0.0030595	0.002263	0.001885	0.003864	0.000816	0.004136	-0.0004375	0.001898	0.004334	0.004538	0.001451	-0.00101	0.002526	0.029166	0.000552	-0.0058435	0.0017575	0.001382	0.001472	0.0584165	0.0718695	0.0540725	0.004031	0.0041935	0.000975	0.0419955
sheep_IgG_0.2	0.00272	0.0014155	0.002847	0.0372885	0.0021135	0.000886	0.001301	-0.001189	0.00052	0.002043	0.0031935	0.001415	0.0043535	0.000914	0.00692	-0.0005385	0.000939	0.0017675	0.0036575	0.00353	0.0013455	0.002884	0.0033425	0.0022515	0.002415	0.002095	0.003694	0.001409	0.0028105	0.00385	0.000141	-0.0011315	0.003477	0.0037895	0.077458	0.00167	0.028936	0.0017305	0.084414	0.0024185	0.0011285	0.002104	0.002869	0.0148805	0.008005	0.001074	0.0039325	-7.65e-05	-0.0014495
sheep_IgG_0.45	0.001017	0.001535	0.0044665	0.001334	0.00016	0.001706	0.0360255	0.006287	0.0552585	0.004588	0.002937	0.0037065	0.001797	0.0023525	0.0030625	0.0024005	0.002236	0.005234	0.0031645	0.002155	0.001577	0.000593	0.0036375	0.000878	0.003745	0.0026705	0.002584	0.004231	0.002772	0.000371	0.0549645	0.0887345	0.002186	0.008188	0.054285	0.003961	0.0117075	4.55e-05	0.000975	0.003649	0.0032605	0.0016105	0.0018975	-0.001068	0.003292	-0.000993	0.002892	0.0062515	0.0030215
[truncated: 1 more columns]
